# Supplementary material for: Genome-Wide Knockout Screen Identifies EGLN3 Involving in Ammonia Neurotoxicity
Source: Front Cell Dev Biol. 2022 Mar 29;10:820692. doi: 10.3389/fcell.2022.820692 (PMC9001847; doi:10.3389/fcell.2022.820692)
Supplement: Supplementary file 1 [file Table1.XLS]

## Sheet: Table S1
Table S1. The list of Genes of GeCKO Screening for ammonia neurotoxicity resistance
Gene	Sum	Avg	count	unique sgRNA, read beads
EGLN3	1262	210.333	6	HGLibA_14646,6|HGLibB_14624,5|HGLibB_14622,205|HGLibA_14644,350|HGLibB_14623,95|HGLibA_14645,601
UCP3	1168	194.667	6	HGLibA_52838,200|HGLibB_52772,185|HGLibA_52837,176|HGLibB_52773,167|HGLibB_52771,211|HGLibA_52836,229
GTPBP5	726	121	6	HGLibA_20612,163|HGLibB_20584,186|HGLibA_20613,172|HGLibB_20586,188|HGLibB_20585,4|HGLibA_20614,13
OR4D11	345	57.5	6	HGLibA_33971,192|HGLibA_33972,20|HGLibB_33925,5|HGLibA_33970,6|HGLibB_33927,50|HGLibB_33926,72
SDR9C7	332	55.3333	6	HGLibB_43115,137|HGLibA_43168,11|HGLibB_43117,5|HGLibB_43116,168|HGLibA_43170,7|HGLibA_43169,4
STEAP1	1058	211.6	5	HGLibB_47363,16|HGLibA_47421,201|HGLibA_47420,297|HGLibA_47419,542|HGLibB_47362,2|HGLibB_47364,0
RCBTB1	1021	204.2	5	HGLibB_40625,201|HGLibA_40676,149|HGLibA_40677,170|HGLibA_40678,257|HGLibB_40627,244|HGLibB_40626,0
ARFGEF2	1002	200.4	5	HGLibB_02671,104|HGLibA_02672,7|HGLibA_02673,247|HGLibB_02670,3|HGLibA_02674,641|HGLibB_02672,0
ARHGEF3	995	199	5	HGLibB_02845,169|HGLibA_02845,166|HGLibB_02843,237|HGLibA_02846,182|HGLibB_02844,241|HGLibA_02847,0
EZH1	960	192	5	HGLibB_15810,222|HGLibB_15809,301|HGLibA_15831,174|HGLibA_15833,73|HGLibA_15832,190|HGLibB_15811,0
IL9R_Y	939	187.8	5	HGLibA_23205,339|HGLibA_23206,227|HGLibB_23174,9|HGLibB_23175,361|HGLibA_23204,3|HGLibB_23173,0
HNRNPM	938	187.6	5	HGLibA_21840,204|HGLibA_21841,374|HGLibB_21812,346|HGLibB_21810,5|HGLibA_21839,9|HGLibB_21811,0
FNIP1	938	187.6	5	HGLibA_17766,482|HGLibB_17743,206|HGLibB_17741,42|HGLibA_17765,30|HGLibA_17764,178|HGLibB_17742,0
KRTAP20-2	933	186.6	5	HGLibA_25701,699|HGLibB_25667,3|HGLibB_25665,17|HGLibB_25666,180|HGLibA_25703,34|HGLibA_25702,0
ALKBH4	928	185.6	5	HGLibA_01656,206|HGLibB_01652,259|HGLibA_01654,181|HGLibB_01654,101|HGLibA_01655,181|HGLibB_01653,0
ADI1	923	184.6	5	HGLibB_00969,217|HGLibB_00968,1|HGLibA_00970,179|HGLibA_00972,353|HGLibB_00970,173|HGLibA_00971,0
KRTAP3-2	912	182.4	5	HGLibA_25742,230|HGLibA_25744,388|HGLibA_25743,186|HGLibB_25708,103|HGLibB_25707,5|HGLibB_25706,0
XDH	903	180.6	5	HGLibA_54503,187|HGLibB_54435,174|HGLibA_54501,169|HGLibA_54502,177|HGLibB_54434,196|HGLibB_54436,0
LYPD6B	888	177.6	5	HGLibB_27690,361|HGLibB_27691,341|HGLibA_27732,9|HGLibA_27730,10|HGLibA_27731,167|HGLibB_27689,0
CD99_X	869	173.8	5	HGLibA_08489,6|HGLibB_08481,13|HGLibA_08488,269|HGLibB_08483,96|HGLibA_08490,485|HGLibB_08482,0
AGPAT4	864	172.8	5	HGLibA_01225,595|HGLibA_01226,4|HGLibA_01227,7|HGLibB_01225,210|HGLibB_01224,48|HGLibB_01223,0
HSD11B2	862	172.4	5	HGLibB_22138,10|HGLibA_22165,189|HGLibB_22137,193|HGLibA_22167,123|HGLibB_22136,347|HGLibA_22166,0
LGMN	842	168.4	5	HGLibA_26406,201|HGLibB_26368,4|HGLibB_26367,188|HGLibB_26369,204|HGLibA_26404,245|HGLibA_26405,0
PTPN20A	835	167	5	HGLibA_39451,202|HGLibA_39450,26|HGLibA_39452,286|HGLibB_39400,270|HGLibB_39402,51|HGLibB_39401,0
H1F0	814	162.8	5	HGLibB_20706,11|HGLibB_20704,173|HGLibA_20733,234|HGLibA_20732,8|HGLibB_20705,388|HGLibA_20734,0
2021-03-10	807	161.4	5	HGLibB_28286,10|HGLibA_28327,8|HGLibA_28329,515|HGLibB_28287,195|HGLibA_28328,79|HGLibB_28288,0
SULT1B1	803	160.6	5	HGLibB_47686,4|HGLibA_47743,3|HGLibA_47742,163|HGLibB_47685,555|HGLibB_47687,78|HGLibA_47744,0
ABI1	798	159.6	5	HGLibA_00290,30|HGLibB_00291,12|HGLibB_00290,201|HGLibA_00291,165|HGLibA_00289,390|HGLibB_00289,0
DDX21	795	159	5	HGLibA_12673,198|HGLibA_12672,157|HGLibB_12659,186|HGLibA_12671,134|HGLibB_12658,120|HGLibB_12657,0
CLEC4M	795	159	5	HGLibA_09997,3|HGLibA_09996,183|HGLibB_09989,403|HGLibA_09998,203|HGLibB_09987,3|HGLibB_09988,0
CARD17	792	158.4	5	HGLibA_07228,77|HGLibA_07229,4|HGLibB_07222,144|HGLibB_07224,204|HGLibB_07223,363|HGLibA_07230,0
YTHDC1	779	155.8	5	HGLibA_54724,360|HGLibA_54725,3|HGLibB_54658,4|HGLibB_54656,248|HGLibB_54657,164|HGLibA_54723,0
GABPB1	764	152.8	5	HGLibB_18325,156|HGLibA_18351,23|HGLibB_18326,164|HGLibA_18349,282|HGLibA_18350,139|HGLibB_18324,0
FAM153A	761	152.2	5	HGLibB_16146,25|HGLibA_16168,388|HGLibA_16167,33|HGLibB_16147,312|HGLibA_16169,3|HGLibB_16145,0
DENND4A	753	150.6	5	HGLibB_12931,7|HGLibB_12933,141|HGLibA_12951,413|HGLibA_12949,191|HGLibA_12950,1|HGLibB_12932,0
SEZ6L	752	150.4	5	HGLibB_43628,183|HGLibB_43629,177|HGLibA_43681,219|HGLibA_43683,165|HGLibA_43682,8|HGLibB_43630,0
COMT	751	150.2	5	HGLibA_10686,107|HGLibB_10674,217|HGLibB_10675,4|HGLibA_10685,199|HGLibA_10687,224|HGLibB_10676,0
GLMN	746	149.2	5	HGLibA_19279,88|HGLibA_19280,344|HGLibB_19256,53|HGLibB_19255,237|HGLibA_19281,24|HGLibB_19254,0
PPIA	735	147	5	HGLibB_37846,144|HGLibA_37895,203|HGLibB_37844,11|HGLibA_37893,349|HGLibA_37894,28|HGLibB_37845,0
XCL2	713	142.6	5	HGLibA_54496,190|HGLibB_54429,1|HGLibA_54497,149|HGLibB_54428,362|HGLibB_54430,11|HGLibA_54495,0
WFIKKN2	712	142.4	5	HGLibB_54218,95|HGLibA_54283,19|HGLibA_54284,515|HGLibB_54216,77|HGLibA_54282,6|HGLibB_54217,0
UBE3D	707	141.4	5	HGLibA_52686,237|HGLibB_52622,1|HGLibB_52621,194|HGLibA_52688,5|HGLibA_52687,270|HGLibB_52623,0
C8orf76	703	140.6	5	HGLibB_06643,161|HGLibA_06648,6|HGLibA_06646,2|HGLibB_06641,196|HGLibB_06642,338
LGALS2	697	139.4	5	HGLibB_26324,9|HGLibA_26361,321|HGLibB_26322,195|HGLibA_26359,164|HGLibA_26360,8|HGLibB_26323,0
MYOZ2	693	138.6	5	HGLibB_30862,159|HGLibB_30863,319|HGLibB_30861,7|HGLibA_30905,195|HGLibA_30903,13|HGLibA_30904,0
EXD3	690	138	5	HGLibB_15699,188|HGLibA_15723,159|HGLibA_15722,172|HGLibB_15701,169|HGLibB_15700,2|HGLibA_15721,0
MPP6	649	129.8	5	HGLibA_29761,238|HGLibB_29720,77|HGLibB_29721,5|HGLibA_29763,173|HGLibA_29762,156|HGLibB_29722,0
C9orf135	647	129.4	5	HGLibA_06680,5|HGLibB_06675,188|HGLibB_06674,8|HGLibA_06681,425|HGLibB_06676,21|HGLibA_06679,0
KREMEN2	646	129.2	5	HGLibB_25368,2|HGLibA_25406,3|HGLibB_25370,205|HGLibA_25405,242|HGLibA_25404,194|HGLibB_25369,0
KRTAP20-3	640	128	5	HGLibB_25668,381|HGLibA_25704,197|HGLibB_25669,6|HGLibA_25706,55|HGLibB_25670,1|HGLibA_25705,0
IFI27L1	638	127.6	5	HGLibA_22599,189|HGLibB_22568,3|HGLibB_22567,139|HGLibB_22569,167|HGLibA_22600,140|HGLibA_22598,0
STBD1	633	126.6	5	HGLibA_47412,102|HGLibB_47354,157|HGLibA_47411,9|HGLibA_47410,189|HGLibB_47355,176|HGLibB_47353,0
BFAR	630	126	5	HGLibA_04452,229|HGLibA_04451,168|HGLibB_04451,8|HGLibB_04449,11|HGLibA_04453,214|HGLibB_04450,0
RFX3	619	123.8	5	HGLibA_40968,428|HGLibA_40967,11|HGLibA_40969,168|HGLibB_40917,9|HGLibB_40916,3|HGLibB_40918,0
BCAR3	608	121.6	5	HGLibB_04247,170|HGLibB_04246,186|HGLibA_04248,245|HGLibA_04247,1|HGLibA_04249,6|HGLibB_04245,0
LPL	608	121.6	5	HGLibA_27105,179|HGLibA_27103,200|HGLibB_27065,1|HGLibB_27064,224|HGLibB_27063,4|HGLibA_27104,0
PLEKHO2	607	121.4	5	HGLibA_37151,193|HGLibB_37104,205|HGLibB_37103,191|HGLibB_37105,17|HGLibA_37153,1|HGLibA_37152,0
VSIG1	606	121.2	5	HGLibA_53835,174|HGLibB_53770,2|HGLibA_53836,234|HGLibA_53837,4|HGLibB_53771,192|HGLibB_53769,0
RTN1	604	120.8	5	HGLibB_42344,176|HGLibA_42398,195|HGLibB_42345,12|HGLibB_42346,9|HGLibA_42399,212|HGLibA_42397,0
ESRRB	604	120.8	5	HGLibA_15597,208|HGLibA_15596,193|HGLibB_15574,195|HGLibA_15595,2|HGLibB_15573,6|HGLibB_15575,0
PTCHD3	585	117	5	HGLibB_39231,198|HGLibA_39280,204|HGLibB_39232,1|HGLibA_39281,181|HGLibB_39230,1|HGLibA_39279,0
FAM63B	584	116.8	5	HGLibA_16661,1|HGLibB_16640,6|HGLibB_16639,183|HGLibB_16638,7|HGLibA_16663,387|HGLibA_16662,0
CNKSR3	571	114.2	5	HGLibA_10303,247|HGLibA_10302,22|HGLibA_10301,206|HGLibB_10291,95|HGLibB_10290,1|HGLibB_10292,0
HYAL4	567	113.4	5	HGLibB_22416,89|HGLibA_22446,185|HGLibB_22415,193|HGLibA_22447,6|HGLibA_22445,94|HGLibB_22414,0
TPPP	564	112.8	5	HGLibA_51165,186|HGLibB_51103,183|HGLibA_51164,9|HGLibB_51101,171|HGLibB_51102,15|HGLibA_51166,0
OSBPL1A	563	112.6	5	HGLibA_34650,198|HGLibA_34648,153|HGLibB_34604,6|HGLibB_34605,9|HGLibA_34649,197|HGLibB_34603,0
ZNF10	538	107.6	5	HGLibA_55428,177|HGLibA_55430,34|HGLibA_55429,199|HGLibB_55361,13|HGLibB_55363,115|HGLibB_55362,0
ANKRD28	528	105.6	5	HGLibA_02054,172|HGLibA_02055,1|HGLibA_02053,7|HGLibB_02053,203|HGLibB_02051,145|HGLibB_02052,0
PATL2	522	104.4	5	HGLibA_35287,8|HGLibA_35285,175|HGLibB_35238,1|HGLibB_35240,177|HGLibA_35286,161|HGLibB_35239,0
CD226	517	103.4	5	HGLibB_08293,191|HGLibA_08299,105|HGLibA_08301,141|HGLibB_08294,1|HGLibA_08300,79|HGLibB_08292,0
PLEK2	517	103.4	5	HGLibA_37060,263|HGLibB_37012,200|HGLibA_37059,26|HGLibB_37013,4|HGLibA_37058,24|HGLibB_37011,0
NR1D2	512	102.4	5	HGLibA_32576,167|HGLibB_32534,160|HGLibB_32532,2|HGLibB_32533,1|HGLibA_32577,182|HGLibA_32578,0
EBNA1BP2	512	102.4	5	HGLibA_14369,147|HGLibA_14371,13|HGLibA_14370,1|HGLibB_14349,189|HGLibB_14347,162|HGLibB_14348,0
C19orf44	509	101.8	5	HGLibA_05662,18|HGLibB_05660,4|HGLibA_05664,189|HGLibB_05659,216|HGLibB_05658,82|HGLibA_05663,0
STMND1	505	101	5	HGLibA_47528,108|HGLibA_47529,9|HGLibB_47472,151|HGLibA_47527,185|HGLibB_47471,52|HGLibB_47470,0
SDF4	503	100.6	5	HGLibA_43129,12|HGLibB_43077,39|HGLibB_43078,174|HGLibA_43131,175|HGLibA_43130,103|HGLibB_43076,0
BIN3	499	99.8	5	HGLibA_04512,65|HGLibA_04513,190|HGLibB_04511,208|HGLibB_04509,26|HGLibA_04511,10|HGLibB_04510,0
RGS17	495	99	5	HGLibA_41071,12|HGLibA_41069,264|HGLibB_41018,7|HGLibB_41019,197|HGLibB_41020,15|HGLibA_41070,0
ECD	493	98.6	5	HGLibA_14380,9|HGLibA_14379,195|HGLibA_14378,177|HGLibB_14356,2|HGLibB_14357,110|HGLibB_14358,0
ENPP2	487	97.4	5	HGLibB_15148,142|HGLibB_15149,132|HGLibA_15171,199|HGLibA_15169,9|HGLibB_15147,5|HGLibA_15170,0
ERP44	457	91.4	5	HGLibB_15507,162|HGLibB_15509,11|HGLibA_15530,8|HGLibA_15531,271|HGLibA_15529,5|HGLibB_15508,0
STYK1	456	91.2	5	HGLibB_47626,40|HGLibB_47627,204|HGLibA_47685,5|HGLibA_47683,44|HGLibB_47628,163|HGLibA_47684,0
ARG1	453	90.6	5	HGLibB_02682,17|HGLibB_02683,4|HGLibA_02685,129|HGLibB_02684,7|HGLibA_02684,296|HGLibA_02686,0
AKAP10	444	88.8	5	HGLibA_01405,187|HGLibB_01404,203|HGLibA_01407,5|HGLibB_01405,5|HGLibA_01406,44|HGLibB_01403,0
HAND1	431	86.2	5	HGLibA_20826,15|HGLibB_20799,198|HGLibB_20798,170|HGLibA_20825,6|HGLibA_20827,42|HGLibB_20797,0
ANKEF1	427	85.4	5	HGLibA_01953,1|HGLibB_01951,60|HGLibA_01951,199|HGLibB_01950,12|HGLibA_01952,155|HGLibB_01949,0
AQP2	427	85.4	5	HGLibA_02590,13|HGLibA_02591,210|HGLibB_02587,191|HGLibA_02589,11|HGLibB_02589,2|HGLibB_02588,0
ATP4B	422	84.4	5	HGLibA_03635,1|HGLibA_03634,1|HGLibA_03636,170|HGLibB_03634,200|HGLibB_03633,50|HGLibB_03632,0
LAMA1	413	82.6	5	HGLibB_25903,16|HGLibB_25904,3|HGLibA_25942,163|HGLibA_25940,228|HGLibA_25941,3|HGLibB_25905,0
GTDC1	412	82.4	5	HGLibA_20513,191|HGLibB_20487,21|HGLibA_20515,189|HGLibB_20486,4|HGLibA_20514,7|HGLibB_20485,0
DEPDC1	405	81	5	HGLibA_12975,8|HGLibA_12974,15|HGLibB_12955,214|HGLibB_12957,4|HGLibA_12973,164|HGLibB_12956,0
CDKL1	399	79.8	5	HGLibB_08799,154|HGLibA_08806,199|HGLibB_08800,23|HGLibA_08805,21|HGLibA_08807,2|HGLibB_08798,0
KIAA0146	399	79.8	5	HGLibB_24561,19|HGLibB_24563,178|HGLibA_24597,187|HGLibA_24595,12|HGLibA_24596,3|HGLibB_24562,0
MAPKAPK3	398	79.6	5	HGLibB_28262,1|HGLibA_28304,6|HGLibA_28305,15|HGLibA_28303,184|HGLibB_28264,192|HGLibB_28263,0
ADCK5	390	78	5	HGLibA_00902,1|HGLibA_00903,193|HGLibB_00901,15|HGLibB_00900,143|HGLibA_00901,38|HGLibB_00899,0
MITD1	384	76.8	5	HGLibB_29273,7|HGLibA_29316,184|HGLibA_29315,14|HGLibB_29275,167|HGLibB_29274,12|HGLibA_29314,0
VWA5A	382	76.4	5	HGLibB_53841,224|HGLibA_53907,11|HGLibB_53842,5|HGLibB_53843,136|HGLibA_53908,6|HGLibA_53909,0
DDX42	379	75.8	5	HGLibA_12714,2|HGLibB_12699,28|HGLibA_12715,134|HGLibB_12701,186|HGLibA_12713,29|HGLibB_12700,0
CDRT15L2	376	75.2	5	HGLibA_08878,207|HGLibA_08879,1|HGLibA_08877,3|HGLibB_08871,155|HGLibB_08870,10|HGLibB_08872,0
RSF1	372	74.4	5	HGLibA_42310,13|HGLibB_42259,154|HGLibB_42258,16|HGLibB_42257,183|HGLibA_42312,6|HGLibA_42311,0
CLINT1	366	73.2	5	HGLibB_10031,153|HGLibA_10038,1|HGLibB_10029,6|HGLibA_10039,26|HGLibA_10040,180|HGLibB_10030,0
CACNA1G	362	72.4	5	HGLibA_06894,149|HGLibB_06889,6|HGLibA_06892,202|HGLibA_06893,3|HGLibB_06888,2|HGLibB_06887,0
KCTD16	361	72.2	5	HGLibB_24398,9|HGLibB_24397,2|HGLibA_24433,193|HGLibB_24399,156|HGLibA_24432,1|HGLibA_24431,0
ASTN1	360	72	5	HGLibA_03381,14|HGLibB_03377,197|HGLibB_03378,9|HGLibA_03380,31|HGLibB_03379,109|HGLibA_03379,0
CBR1	344	68.8	5	HGLibB_07411,181|HGLibB_07412,14|HGLibA_07418,143|HGLibA_07417,4|HGLibB_07413,2|HGLibA_07419,0
NINL	334	66.8	5	HGLibA_31943,202|HGLibB_31902,120|HGLibA_31944,2|HGLibB_31901,3|HGLibB_31900,7|HGLibA_31945,0
EXOC3	301	60.2	5	HGLibA_15736,14|HGLibA_15738,5|HGLibA_15737,208|HGLibB_15715,4|HGLibB_15716,70|HGLibB_15714,0
IRF1	300	60	5	HGLibA_23571,5|HGLibA_23570,232|HGLibB_23539,3|HGLibB_23538,57|HGLibA_23572,3|HGLibB_23537,0
MMP23B	294	58.8	5	HGLibA_29515,26|HGLibB_29474,5|HGLibA_29516,53|HGLibB_29475,1|HGLibA_29517,209|HGLibB_29476,0
SF3B2	281	56.2	5	HGLibB_43653,125|HGLibB_43654,7|HGLibA_43706,99|HGLibB_43652,32|HGLibA_43707,18|HGLibA_43705,0
CAPN1	279	55.8	5	HGLibA_07141,14|HGLibA_07142,5|HGLibA_07143,76|HGLibB_07138,12|HGLibB_07137,172|HGLibB_07136,0
SLC30A6	273	54.6	5	HGLibA_44914,181|HGLibA_44915,36|HGLibB_44862,5|HGLibB_44860,4|HGLibA_44913,47|HGLibB_44861,0
LOC100287036	268	53.6	5	HGLibB_26776,5|HGLibA_26816,15|HGLibA_26815,92|HGLibB_26778,149|HGLibA_26817,7|HGLibB_26777,0
IQCB1	263	52.6	5	HGLibA_23489,30|HGLibB_23458,14|HGLibA_23490,214|HGLibB_23456,2|HGLibA_23491,3|HGLibB_23457,0
OSBP2	253	50.6	5	HGLibB_34596,28|HGLibB_34594,3|HGLibA_34641,3|HGLibA_34640,16|HGLibB_34595,203|HGLibA_34639,0
RBM11	244	48.8	5	HGLibA_40477,25|HGLibA_40475,188|HGLibA_40476,3|HGLibB_40424,18|HGLibB_40426,10|HGLibB_40425,0
FBXO33	237	47.4	5	HGLibB_17052,49|HGLibB_17053,4|HGLibA_17076,176|HGLibA_17074,5|HGLibB_17051,3|HGLibA_17075,0
OR5I1	235	47	5	HGLibB_34259,6|HGLibB_34258,5|HGLibA_34304,23|HGLibA_34305,185|HGLibA_34303,16|HGLibB_34260,0
PTGER4	230	46	5	HGLibA_39322,4|HGLibB_39272,73|HGLibA_39323,56|HGLibA_39321,90|HGLibB_39273,7|HGLibB_39274,0
PRKAG1	220	44	5	HGLibA_38511,1|HGLibB_38464,31|HGLibA_38512,10|HGLibB_38462,9|HGLibA_38513,169|HGLibB_38463,0
LRRC40	204	40.8	5	HGLibB_27314,8|HGLibA_27354,3|HGLibA_27352,13|HGLibB_27312,2|HGLibA_27353,178|HGLibB_27313,0
CDH1	202	40.4	5	HGLibB_08623,195|HGLibB_08621,1|HGLibA_08630,1|HGLibA_08628,3|HGLibA_08629,2|HGLibB_08622,0
SPINT4	190	38	5	HGLibA_46722,6|HGLibB_46665,7|HGLibB_46664,11|HGLibB_46663,20|HGLibA_46721,146|HGLibA_46720,0
LY6D	184	36.8	5	HGLibB_27611,157|HGLibB_27612,12|HGLibA_27653,6|HGLibA_27654,7|HGLibA_27652,2|HGLibB_27613,0
GALNT15	183	36.6	5	HGLibA_18544,4|HGLibB_18519,137|HGLibA_18546,6|HGLibB_18521,29|HGLibA_18545,7|HGLibB_18520,0
ZNF577	174	34.8	5	HGLibB_56229,148|HGLibB_56230,8|HGLibA_56296,4|HGLibA_56297,13|HGLibB_56228,1|HGLibA_56295,0
KIAA0947	143	28.6	5	HGLibB_24638,9|HGLibA_24672,1|HGLibA_24674,48|HGLibA_24673,25|HGLibB_24639,60|HGLibB_24640,0
FAHD2A	102	20.4	5	HGLibB_15936,10|HGLibA_15957,9|HGLibB_15937,26|HGLibA_15959,33|HGLibB_15935,24|HGLibA_15958,0
EVX2	79	15.8	5	HGLibB_15689,2|HGLibA_15710,1|HGLibB_15687,3|HGLibA_15711,72|HGLibA_15709,1|HGLibB_15688,0
ERO1LB	69	13.8	5	HGLibB_15498,14|HGLibA_15521,5|HGLibB_15499,7|HGLibA_15520,31|HGLibB_15500,12|HGLibA_15522,0
SPARC	63	12.6	5	HGLibB_46362,3|HGLibA_46416,28|HGLibA_46418,5|HGLibA_46417,12|HGLibB_46360,15|HGLibB_46361,0
CPA6	56	11.2	5	HGLibA_10898,5|HGLibB_10889,21|HGLibA_10900,5|HGLibA_10899,7|HGLibB_10887,18|HGLibB_10888,0
GNE	50	10	5	HGLibB_19479,5|HGLibB_19480,1|HGLibA_19505,7|HGLibB_19478,11|HGLibA_19504,26|HGLibA_19506,0
NINJ2	31	6.2	5	HGLibA_31940,4|HGLibA_31941,2|HGLibB_31897,8|HGLibB_31898,9|HGLibB_31899,8|HGLibA_31942,0
PAGE1	26	5.2	5	HGLibA_35004,10|HGLibB_34959,5|HGLibB_34958,4|HGLibA_35003,4|HGLibA_35005,3|HGLibB_34957,0
LRGUK	17	3.4	5	HGLibA_27170,2|HGLibB_27129,9|HGLibA_27171,4|HGLibA_27169,1|HGLibB_27131,1|HGLibB_27130,0
ZNF26	13	2.6	5	HGLibB_55621,3|HGLibA_55687,3|HGLibA_55686,2|HGLibA_55688,1|HGLibB_55620,4|HGLibB_55619,0
USP17L20	1675	418.75	4	HGLibA_53244,592|HGLibA_53245,14|HGLibA_53246,564|HGLibB_53178,505
RIN2	1467	366.75	4	HGLibA_41293,479|HGLibA_41292,663|HGLibB_41240,180|HGLibB_41241,145|HGLibB_41239,0|HGLibA_41291,0
ZDHHC14	1297	324.25	4	HGLibA_55078,197|HGLibA_55077,384|HGLibB_55011,528|HGLibA_55079,188|HGLibB_55012,0|HGLibB_55010,0
SIRPA	1275	318.75	4	HGLibA_44200,285|HGLibB_44149,153|HGLibA_44202,178|HGLibA_44201,659|HGLibB_44148,0|HGLibB_44147,0
SNX5	1256	314	4	HGLibB_46044,240|HGLibB_46042,283|HGLibB_46043,368|HGLibA_46098,365|HGLibA_46100,0|HGLibA_46099,0
NECAP1	1196	299	4	HGLibA_31593,48|HGLibB_31552,474|HGLibB_31550,56|HGLibA_31594,618|HGLibA_31592,0|HGLibB_31551,0
MTCH2	1128	282	4	HGLibA_30328,173|HGLibA_30329,508|HGLibB_30287,185|HGLibA_30327,262|HGLibB_30288,0|HGLibB_30286,0
DHTKD1	1120	280	4	HGLibA_13162,638|HGLibA_13163,219|HGLibA_13164,170|HGLibB_13145,93|HGLibB_13146,0|HGLibB_13144,0
ANKS3	1119	279.75	4	HGLibA_02157,211|HGLibB_02153,162|HGLibA_02155,416|HGLibB_02155,330|HGLibA_02156,0|HGLibB_02154,0
ARHGEF1	1118	279.5	4	HGLibA_02803,192|HGLibB_02801,411|HGLibA_02804,345|HGLibA_02805,170|HGLibB_02803,0|HGLibB_02802,0
ATP6V1G1	1102	275.5	4	HGLibB_03756,402|HGLibA_03756,345|HGLibA_03757,196|HGLibB_03755,159|HGLibA_03758,0|HGLibB_03754,0
KLHL40	1070	267.5	4	HGLibA_25208,103|HGLibA_25207,748|HGLibB_25171,3|HGLibA_25206,216|HGLibB_25173,0|HGLibB_25172,0
RPUSD2	1063	265.75	4	HGLibB_42156,235|HGLibB_42157,320|HGLibA_42210,182|HGLibA_42208,326|HGLibB_42155,0|HGLibA_42209,0
NFKB2	1059	264.75	4	HGLibB_31776,151|HGLibA_31817,448|HGLibA_31819,270|HGLibB_31774,190|HGLibA_31818,0|HGLibB_31775,0
LDB1	1047	261.75	4	HGLibB_26175,181|HGLibA_26210,445|HGLibA_26212,10|HGLibA_26211,411|HGLibB_26173,0|HGLibB_26174,0
ARHGAP15	1043	260.75	4	HGLibA_02710,524|HGLibA_02712,2|HGLibA_02711,376|HGLibB_02708,141|HGLibB_02709,0|HGLibB_02710,0
DGAT2	1032	258	4	HGLibA_13037,336|HGLibA_13038,196|HGLibB_13018,348|HGLibB_13020,152|HGLibB_13019,0|HGLibA_13036,0
ZFYVE21	1013	253.25	4	HGLibB_55215,216|HGLibB_55214,135|HGLibA_55282,303|HGLibA_55281,359|HGLibB_55216,0|HGLibA_55283,0
SESN3	1000	250	4	HGLibA_43624,440|HGLibB_43572,185|HGLibA_43626,1|HGLibB_43571,374|HGLibA_43625,0|HGLibB_43573,0
REEP6	998	249.5	4	HGLibB_40739,315|HGLibB_40740,202|HGLibA_40790,281|HGLibA_40791,200|HGLibB_40741,0|HGLibA_40792,0
DEFB118	996	249	4	HGLibA_12863,593|HGLibA_12865,13|HGLibB_12849,197|HGLibB_12848,193|HGLibA_12864,0|HGLibB_12847,0
KPNA7	993	248.25	4	HGLibB_25335,8|HGLibA_25371,219|HGLibA_25373,618|HGLibA_25372,148|HGLibB_25336,0|HGLibB_25337,0
PTGDR2	988	247	4	HGLibB_39259,14|HGLibA_39306,535|HGLibB_39258,2|HGLibA_39308,437|HGLibA_39307,0|HGLibB_39257,0
CERS6	983	245.75	4	HGLibA_09216,15|HGLibA_09215,176|HGLibB_09206,1|HGLibA_09214,791|HGLibB_09208,0|HGLibB_09207,0
GNAT2	974	243.5	4	HGLibB_19450,31|HGLibA_19475,718|HGLibA_19476,1|HGLibB_19448,224|HGLibA_19474,0|HGLibB_19449,0
DGKA	969	242.25	4	HGLibB_13040,387|HGLibA_13058,431|HGLibB_13039,1|HGLibA_13059,150|HGLibA_13057,0|HGLibB_13041,0
2021-03-08	967	241.75	4	HGLibB_28308,386|HGLibA_28348,1|HGLibB_28307,410|HGLibA_28349,170|HGLibB_28309,0|HGLibA_28350,0
NUDT17	947	236.75	4	HGLibA_32959,186|HGLibB_32914,182|HGLibB_32915,203|HGLibA_32958,376|HGLibA_32957,0|HGLibB_32913,0
MFAP3L	944	236	4	HGLibA_29047,248|HGLibA_29048,437|HGLibA_29049,33|HGLibB_29007,226|HGLibB_29006,0|HGLibB_29008,0
PASD1	934	233.5	4	HGLibA_35264,354|HGLibB_35217,2|HGLibA_35266,384|HGLibA_35265,194|HGLibB_35219,0|HGLibB_35218,0
RTN4RL2	920	230	4	HGLibB_42367,215|HGLibB_42365,335|HGLibA_42418,183|HGLibA_42420,187|HGLibB_42366,0|HGLibA_42419,0
GPATCH2	913	228.25	4	HGLibB_19709,234|HGLibB_19711,175|HGLibA_19738,167|HGLibA_19737,337|HGLibB_19710,0|HGLibA_19739,0
DTYMK	908	227	4	HGLibA_14095,445|HGLibA_14093,210|HGLibA_14094,246|HGLibB_14073,7|HGLibB_14071,0|HGLibB_14072,0
RASL10B	897	224.25	4	HGLibB_40311,172|HGLibA_40363,203|HGLibB_40310,2|HGLibA_40362,520|HGLibA_40361,0|HGLibB_40312,0
hsa-mir-1281	895	223.75	4	HGLibA_57579,212|HGLibA_57582,153|HGLibA_57581,210|HGLibA_57580,320
SLC17A1	891	222.75	4	HGLibA_44460,190|HGLibB_44406,391|HGLibB_44405,229|HGLibA_44458,81|HGLibA_44459,0|HGLibB_44407,0
C21orf2	890	222.5	4	HGLibA_06035,278|HGLibA_06036,202|HGLibA_06034,233|HGLibB_06032,177|HGLibB_06031,0|HGLibB_06030,0
PEX12	888	222	4	HGLibB_36046,341|HGLibA_36094,373|HGLibA_36092,173|HGLibB_36045,1|HGLibA_36093,0|HGLibB_36047,0
C15orf41	886	221.5	4	HGLibA_05399,255|HGLibB_05394,43|HGLibB_05395,493|HGLibA_05398,95|HGLibB_05396,0|HGLibA_05400,0
GLRA3	883	220.75	4	HGLibA_19304,394|HGLibB_19279,93|HGLibA_19303,200|HGLibA_19305,196|HGLibB_19278,0|HGLibB_19280,0
AXIN2	877	219.25	4	HGLibA_03923,159|HGLibB_03921,184|HGLibB_03922,178|HGLibB_03923,356|HGLibA_03925,0|HGLibA_03924,0
RNF145	873	218.25	4	HGLibB_41480,205|HGLibA_41533,8|HGLibB_41479,308|HGLibB_41481,352|HGLibA_41531,0|HGLibA_41532,0
TCERG1L	868	217	4	HGLibA_48759,624|HGLibB_48699,225|HGLibB_48698,10|HGLibB_48700,9|HGLibA_48758,0|HGLibA_48757,0
SLC15A2	867	216.75	4	HGLibB_44355,239|HGLibA_44408,273|HGLibA_44407,162|HGLibA_44409,193|HGLibB_44354,0|HGLibB_44356,0
PTX4	862	215.5	4	HGLibB_39525,203|HGLibB_39523,454|HGLibA_39573,202|HGLibA_39575,3|HGLibA_39574,0|HGLibB_39524,0
GPANK1	862	215.5	4	HGLibA_19729,212|HGLibA_19730,199|HGLibB_19701,203|HGLibA_19728,248|HGLibB_19702,0|HGLibB_19700,0
S1PR1	859	214.75	4	HGLibB_42539,488|HGLibB_42540,8|HGLibA_42593,178|HGLibB_42541,185|HGLibA_42592,0|HGLibA_42594,0
ATXN7L1	858	214.5	4	HGLibA_03853,366|HGLibA_03851,215|HGLibB_03850,267|HGLibB_03849,10|HGLibB_03851,0|HGLibA_03852,0
ZNF100	855	213.75	4	HGLibB_55364,19|HGLibB_55365,185|HGLibA_55432,481|HGLibA_55433,170|HGLibB_55366,0|HGLibA_55431,0
TDRD9	851	212.75	4	HGLibB_48859,387|HGLibA_48917,1|HGLibB_48858,208|HGLibA_48918,255|HGLibB_48857,0|HGLibA_48916,0
WDR60	847	211.75	4	HGLibB_54073,340|HGLibB_54074,111|HGLibA_54138,159|HGLibA_54139,237|HGLibB_54072,0|HGLibA_54140,0
PRDM16	845	211.25	4	HGLibB_38333,243|HGLibA_38384,232|HGLibB_38334,181|HGLibA_38382,189|HGLibA_38383,0|HGLibB_38335,0
CCNC	845	211.25	4	HGLibA_08068,30|HGLibB_08062,321|HGLibA_08070,339|HGLibB_08061,155|HGLibB_08063,0|HGLibA_08069,0
HOMER1	843	210.75	4	HGLibB_21835,237|HGLibA_21865,196|HGLibB_21836,214|HGLibA_21863,196|HGLibA_21864,0|HGLibB_21834,0
B4GALT3	839	209.75	4	HGLibB_04028,239|HGLibB_04027,401|HGLibA_04030,10|HGLibB_04026,189|HGLibA_04028,0|HGLibA_04029,0
CRMP1	838	209.5	4	HGLibA_11201,465|HGLibB_11190,25|HGLibA_11202,165|HGLibB_11188,183|HGLibB_11189,0|HGLibA_11200,0
ZFP30	831	207.75	4	HGLibB_55134,87|HGLibA_55202,165|HGLibB_55135,7|HGLibA_55201,572|HGLibA_55200,0|HGLibB_55133,0
BRICD5	831	207.75	4	HGLibA_04810,456|HGLibB_04807,5|HGLibA_04808,200|HGLibB_04806,170|HGLibB_04808,0|HGLibA_04809,0
NELFE	830	207.5	4	HGLibB_31638,132|HGLibB_31637,199|HGLibA_31679,367|HGLibB_31636,132|HGLibA_31680,0|HGLibA_31681,0
MCAM	822	205.5	4	HGLibB_28515,30|HGLibA_28556,385|HGLibA_28557,203|HGLibA_28555,204|HGLibB_28516,0|HGLibB_28514,0
NKIRAS2	817	204.25	4	HGLibA_32018,224|HGLibA_32020,226|HGLibB_31976,206|HGLibA_32019,161|HGLibB_31975,0|HGLibB_31977,0
TBX6	816	204	4	HGLibA_48678,10|HGLibA_48677,232|HGLibB_48617,383|HGLibA_48676,191|HGLibB_48619,0|HGLibB_48618,0
TMC7	816	204	4	HGLibB_49706,213|HGLibA_49767,432|HGLibA_49766,169|HGLibB_49705,2|HGLibA_49765,0|HGLibB_49707,0
KCNK1	814	203.5	4	HGLibA_24294,164|HGLibA_24295,302|HGLibA_24293,170|HGLibB_24260,178|HGLibB_24259,0|HGLibB_24261,0
HMG20B	814	203.5	4	HGLibA_21681,228|HGLibB_21653,231|HGLibB_21652,200|HGLibA_21682,155|HGLibA_21680,0|HGLibB_21654,0
2021-09-03	809	202.25	4	HGLibB_43385,169|HGLibB_43386,437|HGLibB_43387,195|HGLibA_43439,8|HGLibA_43438,0|HGLibA_43440,0
SMAD6	806	201.5	4	HGLibB_45529,7|HGLibA_45583,584|HGLibB_45528,156|HGLibA_45585,59|HGLibB_45530,0|HGLibA_45584,0
CAMK2G	806	201.5	4	HGLibA_07075,188|HGLibA_07076,426|HGLibA_07077,6|HGLibB_07072,186|HGLibB_07070,0|HGLibB_07071,0
RPA3	803	200.75	4	HGLibA_41805,360|HGLibA_41804,199|HGLibB_41752,42|HGLibB_41753,202|HGLibA_41806,0|HGLibB_41754,0
WISP1	800	200	4	HGLibA_54319,281|HGLibB_54253,334|HGLibA_54318,182|HGLibA_54320,3|HGLibB_54254,0|HGLibB_54252,0
hsa-mir-380	798	199.5	4	HGLibA_59475,206|HGLibA_59472,339|HGLibA_59474,3|HGLibA_59473,250
PRKG2	798	199.5	4	HGLibA_38582,25|HGLibB_38531,204|HGLibA_38580,372|HGLibB_38533,197|HGLibB_38532,0|HGLibA_38581,0
SLC1A6	797	199.25	4	HGLibA_44521,269|HGLibB_44469,21|HGLibB_44470,161|HGLibA_44522,346|HGLibA_44523,0|HGLibB_44468,0
NRROS	789	197.25	4	HGLibA_32722,545|HGLibA_32721,14|HGLibB_32676,185|HGLibB_32677,45|HGLibA_32720,0|HGLibB_32678,0
ZNF705B	789	197.25	4	HGLibA_56590,19|HGLibA_56591,380|HGLibB_56522,5|HGLibA_56589,385
NPAT	777	194.25	4	HGLibB_32361,357|HGLibB_32363,78|HGLibB_32362,163|HGLibA_32406,179|HGLibA_32407,0|HGLibA_32405,0
TBX1	774	193.5	4	HGLibB_48581,3|HGLibB_48583,184|HGLibA_48642,413|HGLibA_48640,174|HGLibA_48641,0|HGLibB_48582,0
hsa-mir-7973-1	771	192.75	4	HGLibA_64018,6|HGLibA_64019,184|HGLibA_64017,208|HGLibA_64016,373
RFPL4A	770	192.5	4	HGLibB_40886,192|HGLibB_40887,82|HGLibA_40937,215|HGLibA_40938,281|HGLibB_40888,0
TMPRSS11E	769	192.25	4	HGLibB_50561,220|HGLibB_50560,244|HGLibA_50621,3|HGLibA_50620,302|HGLibA_50622,0|HGLibB_50562,0
TAS2R4	769	192.25	4	HGLibA_48398,180|HGLibA_48399,360|HGLibB_48339,201|HGLibB_48340,28|HGLibB_48341,0|HGLibA_48400,0
UNC45A	768	192	4	HGLibB_52941,205|HGLibA_53004,165|HGLibB_52940,30|HGLibA_53005,368|HGLibA_53006,0|HGLibB_52939,0
CDK4	768	192	4	HGLibA_08770,198|HGLibA_08769,366|HGLibB_08762,183|HGLibA_08771,21|HGLibB_08764,0|HGLibB_08763,0
CYP17A1	767	191.75	4	HGLibA_12062,65|HGLibB_12047,314|HGLibA_12061,252|HGLibB_12049,136|HGLibA_12060,0|HGLibB_12048,0
SEPN1	766	191.5	4	HGLibB_43363,172|HGLibA_43418,9|HGLibA_43419,431|HGLibB_43361,154|HGLibA_43417,0|HGLibB_43362,0
HSP90AA1	764	191	4	HGLibA_22249,215|HGLibB_22220,107|HGLibB_22221,176|HGLibB_22222,266|HGLibA_22250,0|HGLibA_22251,0
PTPN1	760	190	4	HGLibB_39381,178|HGLibA_39429,207|HGLibA_39430,155|HGLibB_39380,220|HGLibB_39382,0|HGLibA_39431,0
KCNJ10	758	189.5	4	HGLibA_24249,4|HGLibB_24215,155|HGLibA_24248,394|HGLibB_24216,205|HGLibA_24250,0|HGLibB_24214,0
FAM186B	757	189.25	4	HGLibB_16316,170|HGLibA_16340,315|HGLibB_16318,75|HGLibA_16338,197|HGLibA_16339,0|HGLibB_16317,0
GEN1	751	187.75	4	HGLibA_18928,307|HGLibA_18930,238|HGLibA_18929,205|HGLibB_18903,1|HGLibB_18905,0|HGLibB_18904,0
RAB20	748	187	4	HGLibA_39836,55|HGLibB_39784,195|HGLibA_39835,254|HGLibB_39783,244|HGLibA_39834,0|HGLibB_39785,0
NETO1	744	186	4	HGLibA_31705,47|HGLibA_31703,229|HGLibB_31661,199|HGLibA_31704,269|HGLibB_31662,0|HGLibB_31660,0
C6orf211	744	186	4	HGLibA_06473,165|HGLibB_06468,178|HGLibB_06470,388|HGLibA_06472,13|HGLibB_06469,0|HGLibA_06474,0
TMEM200B	742	185.5	4	HGLibB_50115,389|HGLibB_50114,167|HGLibA_50174,129|HGLibA_50173,57|HGLibB_50113,0|HGLibA_50175,0
MAL	742	185.5	4	HGLibA_28022,6|HGLibA_28021,179|HGLibB_27981,1|HGLibB_27982,556|HGLibA_28023,0|HGLibB_27980,0
TSSK3	741	185.25	4	HGLibB_51950,212|HGLibB_51949,2|HGLibA_52016,328|HGLibA_52015,199|HGLibB_51951,0|HGLibA_52014,0
RAPSN	741	185.25	4	HGLibA_40270,237|HGLibA_40269,180|HGLibB_40219,234|HGLibB_40218,90|HGLibB_40217,0|HGLibA_40268,0
WWC1	741	185.25	4	HGLibA_54440,362|HGLibA_54439,207|HGLibB_54372,171|HGLibA_54438,1|HGLibB_54371,0|HGLibB_54373,0
PRB3	740	185	4	HGLibA_38344,212|HGLibB_38294,183|HGLibB_38296,147|HGLibA_38343,198|HGLibB_38295,0|HGLibA_38345,0
ANKRD10	739	184.75	4	HGLibA_01990,166|HGLibB_01989,227|HGLibB_01990,340|HGLibA_01991,6|HGLibA_01992,0|HGLibB_01988,0
CTXN2	738	184.5	4	HGLibB_11746,209|HGLibA_11757,173|HGLibA_11759,169|HGLibA_11758,187|HGLibB_11745,0|HGLibB_11747,0
HSD17B1	738	184.5	4	HGLibA_22168,175|HGLibA_22169,222|HGLibB_22139,162|HGLibB_22141,179|HGLibA_22170,0|HGLibB_22140,0
H2AFY	738	184.5	4	HGLibB_20736,3|HGLibA_20762,176|HGLibA_20763,392|HGLibB_20735,167|HGLibB_20734,0|HGLibA_20764,0
UPF3B	737	184.25	4	HGLibA_53064,193|HGLibB_53000,183|HGLibA_53065,360|HGLibB_53001,1|HGLibA_53066,0|HGLibB_52999,0
GPATCH3	737	184.25	4	HGLibA_19745,136|HGLibB_19716,286|HGLibA_19743,188|HGLibB_19715,127|HGLibA_19744,0|HGLibB_19717,0
CYP4F3	734	183.5	4	HGLibB_12180,171|HGLibA_12193,324|HGLibB_12181,8|HGLibA_12194,231|HGLibA_12192,0|HGLibB_12179,0
LCMT1	733	183.25	4	HGLibB_26123,200|HGLibA_26161,377|HGLibA_26159,149|HGLibA_26160,7|HGLibB_26124,0|HGLibB_26122,0
LOC650293	733	183.25	4	HGLibA_26984,177|HGLibB_26944,340|HGLibB_26943,1|HGLibA_26983,215|HGLibA_26985,0|HGLibB_26945,0
SLC39A2	732	183	4	HGLibB_45054,198|HGLibA_45107,374|HGLibB_45053,157|HGLibB_45052,3|HGLibA_45106,0|HGLibA_45105,0
MCF2L2	732	183	4	HGLibA_28584,158|HGLibA_28583,162|HGLibA_28582,183|HGLibB_28543,229|HGLibB_28542,0|HGLibB_28541,0
MAP9	732	183	4	HGLibB_28202,245|HGLibA_28243,1|HGLibB_28203,256|HGLibB_28204,230|HGLibA_28244,0|HGLibA_28245,0
ARPC1A	729	182.25	4	HGLibB_03071,5|HGLibB_03073,81|HGLibA_03073,77|HGLibA_03075,566|HGLibA_03074,0|HGLibB_03072,0
USP20	728	182	4	HGLibA_53300,177|HGLibB_53233,196|HGLibB_53234,191|HGLibB_53232,164|HGLibA_53298,0|HGLibA_53299,0
TXNDC11	727	181.75	4	HGLibA_52406,178|HGLibA_52405,174|HGLibA_52404,180|HGLibB_52339,195|HGLibB_52340,0|HGLibB_52341,0
OR2B3	727	181.75	4	HGLibB_33725,337|HGLibA_33769,14|HGLibA_33770,194|HGLibB_33726,182|HGLibB_33724,0|HGLibA_33771,0
EIF2S1	727	181.75	4	HGLibA_14753,215|HGLibB_14731,265|HGLibB_14732,76|HGLibA_14752,171|HGLibB_14730,0|HGLibA_14754,0
HOXA3	727	181.75	4	HGLibA_21909,210|HGLibA_21908,217|HGLibA_21907,103|HGLibB_21880,197|HGLibB_21879,0|HGLibB_21878,0
XAF1	727	181.75	4	HGLibA_54463,202|HGLibB_54395,1|HGLibB_54397,334|HGLibA_54462,190|HGLibB_54396,0|HGLibA_54464,0
WBP5	725	181.25	4	HGLibA_53985,177|HGLibA_53987,360|HGLibB_53920,178|HGLibB_53921,10|HGLibB_53919,0|HGLibA_53986,0
IPP	724	181	4	HGLibB_23447,17|HGLibB_23448,209|HGLibB_23449,336|HGLibA_23481,162|HGLibA_23482,0|HGLibA_23480,0
SESTD1	723	180.75	4	HGLibA_43627,89|HGLibB_43576,191|HGLibB_43575,179|HGLibA_43629,264|HGLibB_43574,0|HGLibA_43628,0
CACNG3	722	180.5	4	HGLibB_06931,404|HGLibA_06935,116|HGLibA_06936,192|HGLibA_06934,10|HGLibB_06930,0|HGLibB_06929,0
DAPL1	721	180.25	4	HGLibB_12318,5|HGLibA_12331,395|HGLibA_12332,315|HGLibB_12317,6|HGLibA_12330,0|HGLibB_12319,0
MT3	719	179.75	4	HGLibB_30263,183|HGLibA_30304,49|HGLibB_30262,269|HGLibA_30303,218|HGLibA_30305,0|HGLibB_30264,0
TTC37	719	179.75	4	HGLibA_52125,219|HGLibA_52127,236|HGLibB_52061,5|HGLibA_52126,259|HGLibB_52062,0|HGLibB_52060,0
HIST1H3B	718	179.5	4	HGLibA_21458,104|HGLibB_21432,380|HGLibB_21430,213|HGLibA_21460,21|HGLibB_21431,0|HGLibA_21459,0
OR52E6	717	179.25	4	HGLibB_34118,11|HGLibB_34119,202|HGLibA_34162,162|HGLibB_34117,342|HGLibA_34163,0|HGLibA_34164,0
COPS4	717	179.25	4	HGLibA_10719,191|HGLibB_10707,278|HGLibA_10720,53|HGLibA_10718,195|HGLibB_10709,0|HGLibB_10708,0
LY75	717	179.25	4	HGLibB_27640,6|HGLibA_27681,364|HGLibA_27679,145|HGLibB_27638,202|HGLibB_27639,0
TSPAN4	715	178.75	4	HGLibB_51872,169|HGLibA_51937,4|HGLibA_51936,208|HGLibB_51871,334|HGLibA_51938,0|HGLibB_51873,0
CD247	713	178.25	4	HGLibA_08308,248|HGLibB_08301,1|HGLibA_08309,210|HGLibB_08303,254|HGLibB_08302,0|HGLibA_08310,0
CDH4	713	178.25	4	HGLibB_08673,194|HGLibA_08679,190|HGLibA_08680,322|HGLibA_08681,7|HGLibB_08672,0|HGLibB_08674,0
TEX9	710	177.5	4	HGLibB_49054,1|HGLibB_49053,215|HGLibA_49112,384|HGLibA_49111,110|HGLibB_49052,0|HGLibA_49113,0
SLC22A13	709	177.25	4	HGLibB_44492,206|HGLibA_44545,2|HGLibA_44547,2|HGLibB_44493,499|HGLibA_44546,0|HGLibB_44494,0
RNF138	707	176.75	4	HGLibA_41514,183|HGLibA_41515,211|HGLibB_41461,139|HGLibA_41513,174|HGLibB_41463,0|HGLibB_41462,0
KEAP1	705	176.25	4	HGLibA_24548,156|HGLibA_24549,231|HGLibB_24514,148|HGLibA_24547,170|HGLibB_24515,0|HGLibB_24513,0
SEPHS1	703	175.75	4	HGLibA_43413,124|HGLibA_43411,214|HGLibB_43357,196|HGLibA_43412,169|HGLibB_43356,0|HGLibB_43355,0
BPY2C	698	174.5	4	HGLibB_04748,425|HGLibA_04748,92|HGLibA_04750,178|HGLibA_04749,3
HBP1	697	174.25	4	HGLibA_20934,188|HGLibB_20907,5|HGLibB_20906,167|HGLibA_20933,337|HGLibA_20935,0|HGLibB_20905,0
GFRA1	696	174	4	HGLibB_18940,200|HGLibB_18939,3|HGLibA_18966,293|HGLibA_18965,200|HGLibB_18941,0|HGLibA_18964,0
MAGEC1	696	174	4	HGLibA_27958,462|HGLibB_27917,9|HGLibB_27919,2|HGLibA_27960,223|HGLibB_27918,0|HGLibA_27959,0
CNTN3	692	173	4	HGLibA_10408,368|HGLibA_10407,1|HGLibB_10395,147|HGLibA_10406,176|HGLibB_10397,0|HGLibB_10396,0
CC2D2B	692	173	4	HGLibB_07477,59|HGLibA_07483,202|HGLibB_07478,223|HGLibA_07485,208|HGLibA_07484,0|HGLibB_07479,0
LIPH	691	172.75	4	HGLibB_26579,48|HGLibB_26577,7|HGLibA_26615,284|HGLibA_26614,352|HGLibB_26578,0|HGLibA_26616,0
NPR3	691	172.75	4	HGLibA_32515,346|HGLibA_32513,145|HGLibA_32514,5|HGLibB_32471,195|HGLibB_32469,0|HGLibB_32470,0
SLC45A3	690	172.5	4	HGLibB_45124,173|HGLibA_45177,332|HGLibA_45178,179|HGLibB_45125,6|HGLibA_45179,0|HGLibB_45126,0
CCDC101	688	172	4	HGLibB_07498,153|HGLibB_07500,4|HGLibA_07504,375|HGLibB_07499,156|HGLibA_07506,0|HGLibA_07505,0
DUSP4	686	171.5	4	HGLibB_14160,10|HGLibA_14181,343|HGLibB_14159,181|HGLibA_14180,152|HGLibA_14182,0|HGLibB_14158,0
SPRYD4	686	171.5	4	HGLibA_46853,239|HGLibA_46852,159|HGLibB_46797,160|HGLibB_46795,128|HGLibB_46796,0|HGLibA_46854,0
PPIAL4A	684	171	4	HGLibA_37898,365|HGLibA_37897,313|HGLibB_37849,1|HGLibB_37847,5|HGLibB_37848,0
CDR1	682	170.5	4	HGLibA_08863,342|HGLibA_08864,200|HGLibB_08855,2|HGLibB_08857,138|HGLibB_08856,0|HGLibA_08862,0
GPAA1	680	170	4	HGLibA_19721,489|HGLibA_19720,2|HGLibA_19719,9|HGLibB_19691,180|HGLibB_19693,0|HGLibB_19692,0
KIF27	678	169.5	4	HGLibA_24921,188|HGLibB_24888,2|HGLibA_24922,323|HGLibB_24887,165|HGLibA_24923,0|HGLibB_24889,0
hsa-mir-4763	677	169.25	4	HGLibA_61149,209|HGLibA_61150,8|HGLibA_61148,288|HGLibA_61147,172
LGALS4	677	169.25	4	HGLibB_26333,2|HGLibA_26368,19|HGLibA_26370,507|HGLibB_26331,149|HGLibA_26369,0|HGLibB_26332,0
AUNIP	676	169	4	HGLibB_03865,197|HGLibA_03867,163|HGLibB_03866,179|HGLibB_03864,137|HGLibA_03866,0|HGLibA_03868,0
UGT2B10	674	168.5	4	HGLibB_52846,10|HGLibB_52848,23|HGLibA_52911,211|HGLibB_52847,430|HGLibA_52912,0|HGLibA_52913,0
OLFML2A	673	168.25	4	HGLibA_33359,187|HGLibB_33315,196|HGLibA_33360,226|HGLibA_33358,64|HGLibB_33314,0|HGLibB_33313,0
RNF2	669	167.25	4	HGLibB_41554,7|HGLibA_41606,57|HGLibB_41555,401|HGLibA_41607,204|HGLibB_41556,0|HGLibA_41608,0
DEXI	666	166.5	4	HGLibA_13017,20|HGLibB_12997,319|HGLibB_12998,164|HGLibA_13016,163|HGLibB_12999,0|HGLibA_13015,0
GRK1	665	166.25	4	HGLibB_20298,197|HGLibA_20325,108|HGLibB_20299,184|HGLibA_20326,176|HGLibA_20327,0|HGLibB_20297,0
LAMP3	665	166.25	4	HGLibB_25946,1|HGLibB_25947,204|HGLibA_25982,217|HGLibA_25983,243|HGLibA_25984,0|HGLibB_25945,0
OR7G3	664	166	4	HGLibA_34487,448|HGLibB_34443,191|HGLibB_34441,18|HGLibA_34486,7|HGLibB_34442,0|HGLibA_34488,0
IGF2	662	165.5	4	HGLibB_22765,10|HGLibA_22798,167|HGLibA_22797,316|HGLibA_22796,169|HGLibB_22766,0|HGLibB_22767,0
GRK5	660	165	4	HGLibA_20332,177|HGLibB_20305,1|HGLibB_20303,220|HGLibB_20304,262|HGLibA_20333,0|HGLibA_20331,0
CCDC80	659	164.75	4	HGLibB_07871,30|HGLibB_07869,261|HGLibA_07878,174|HGLibA_07876,194|HGLibA_07877,0|HGLibB_07870,0
TFCP2	658	164.5	4	HGLibB_49086,65|HGLibA_49144,439|HGLibB_49085,8|HGLibA_49145,146|HGLibA_49146,0|HGLibB_49087,0
RPS4Y1	656	164	4	HGLibA_42146,230|HGLibB_42094,191|HGLibA_42147,203|HGLibB_42092,32|HGLibA_42145,0|HGLibB_42093,0
OR13C8	655	163.75	4	HGLibA_33607,205|HGLibB_33564,10|HGLibB_33563,231|HGLibB_33562,209|HGLibA_33609,0|HGLibA_33608,0
HEATR3	651	162.75	4	HGLibA_21072,160|HGLibB_21043,4|HGLibB_21044,186|HGLibB_21045,301|HGLibA_21073,0|HGLibA_21071,0
PDE7B	650	162.5	4	HGLibB_35780,180|HGLibB_35778,68|HGLibA_35827,195|HGLibA_35825,207|HGLibB_35779,0|HGLibA_35826,0
TTC5	648	162	4	HGLibB_52083,368|HGLibB_52082,143|HGLibB_52081,3|HGLibA_52147,134|HGLibA_52148,0|HGLibA_52146,0
NCAPH	647	161.75	4	HGLibB_31234,193|HGLibA_31274,187|HGLibB_31232,39|HGLibA_31275,228|HGLibB_31233,0|HGLibA_31276,0
DNAJC21	647	161.75	4	HGLibA_13597,9|HGLibA_13598,219|HGLibA_13596,370|HGLibB_13577,49|HGLibB_13578,0|HGLibB_13579,0
OLIG3	646	161.5	4	HGLibB_33330,202|HGLibB_33328,223|HGLibA_33373,6|HGLibA_33374,215|HGLibA_33375,0|HGLibB_33329,0
WDFY4	645	161.25	4	HGLibA_54013,459|HGLibB_53947,4|HGLibB_53948,173|HGLibA_54012,9|HGLibB_53946,0|HGLibA_54014,0
TCEAL3	643	160.75	4	HGLibA_48709,189|HGLibA_48710,444|HGLibB_48650,1|HGLibA_48711,9|HGLibB_48651,0|HGLibB_48652,0
SLC25A27	643	160.75	4	HGLibB_44637,2|HGLibA_44689,433|HGLibA_44691,40|HGLibA_44690,168|HGLibB_44638,0|HGLibB_44636,0
PTTG2	642	160.5	4	HGLibA_39569,199|HGLibA_39568,235|HGLibB_39517,13|HGLibA_39567,195|HGLibB_39518,0|HGLibB_39519,0
PLD4	640	160	4	HGLibB_36997,1|HGLibA_37045,425|HGLibA_37043,9|HGLibB_36996,205|HGLibA_37044,0|HGLibB_36998,0
MYEF2	639	159.75	4	HGLibB_30646,202|HGLibA_30687,54|HGLibB_30647,377|HGLibA_30689,6|HGLibB_30645,0|HGLibA_30688,0
BRINP3	638	159.5	4	HGLibB_04817,320|HGLibA_04818,185|HGLibB_04816,114|HGLibA_04819,19|HGLibA_04817,0
SLC9C1	637	159.25	4	HGLibB_45387,161|HGLibB_45385,10|HGLibA_45439,362|HGLibB_45386,104|HGLibA_45438,0|HGLibA_45440,0
CTLA4	637	159.25	4	HGLibB_11622,3|HGLibA_11634,190|HGLibA_11636,256|HGLibB_11624,188|HGLibB_11623,0|HGLibA_11635,0
hsa-mir-503	636	159	4	HGLibA_61466,266|HGLibA_61469,152|HGLibA_61468,10|HGLibA_61467,208
HOOK2	635	158.75	4	HGLibA_21879,568|HGLibB_21851,8|HGLibA_21878,53|HGLibA_21880,6|HGLibB_21849,0|HGLibB_21850,0
CABIN1	635	158.75	4	HGLibB_06833,180|HGLibA_06838,219|HGLibA_06839,3|HGLibA_06840,233|HGLibB_06835,0|HGLibB_06834,0
CHST5	632	158	4	HGLibA_09641,178|HGLibB_09632,172|HGLibA_09640,43|HGLibA_09639,239|HGLibB_09631,0|HGLibB_09630,0
BLOC1S3	631	157.75	4	HGLibA_04562,154|HGLibA_04564,194|HGLibB_04562,179|HGLibA_04563,104|HGLibB_04560,0|HGLibB_04561,0
PIN4	630	157.5	4	HGLibA_36687,58|HGLibB_36640,301|HGLibA_36688,268|HGLibA_36686,3|HGLibB_36639,0|HGLibB_36641,0
HAPLN4	628	157	4	HGLibB_20823,3|HGLibA_20851,248|HGLibA_20849,13|HGLibB_20822,364|HGLibA_20850,0|HGLibB_20821,0
OPRL1	627	156.75	4	HGLibA_33448,10|HGLibB_33403,393|HGLibB_33405,185|HGLibB_33404,39|HGLibA_33450,0|HGLibA_33449,0
ALG12	626	156.5	4	HGLibA_01612,195|HGLibB_01611,4|HGLibA_01614,4|HGLibB_01610,423|HGLibA_01613,0|HGLibB_01612,0
CACNB3	623	155.75	4	HGLibA_06924,7|HGLibA_06923,206|HGLibB_06917,405|HGLibA_06922,5|HGLibB_06919,0|HGLibB_06918,0
ASB11	622	155.5	4	HGLibA_03209,161|HGLibB_03206,213|HGLibB_03208,219|HGLibA_03210,29|HGLibA_03208,0|HGLibB_03207,0
PQLC1	622	155.5	4	HGLibB_38203,205|HGLibB_38201,236|HGLibA_38252,172|HGLibA_38251,9|HGLibB_38202,0|HGLibA_38250,0
KIF2B	621	155.25	4	HGLibB_24894,180|HGLibB_24895,93|HGLibB_24893,156|HGLibA_24928,192|HGLibA_24927,0|HGLibA_24929,0
FANCL	617	154.25	4	HGLibA_16856,395|HGLibB_16835,217|HGLibB_16833,2|HGLibA_16858,3|HGLibA_16857,0|HGLibB_16834,0
SPZ1	614	153.5	4	HGLibB_46852,203|HGLibA_46911,337|HGLibA_46909,1|HGLibA_46910,73|HGLibB_46853,0|HGLibB_46854,0
CDH11	612	153	4	HGLibA_08634,292|HGLibA_08636,201|HGLibB_08627,112|HGLibB_08628,7|HGLibB_08629,0|HGLibA_08635,0
C15orf38	612	153	4	HGLibB_05383,4|HGLibA_05386,216|HGLibA_05388,185|HGLibB_05382,207|HGLibA_05387,0|HGLibB_05384,0
ZNF259	611	152.75	4	HGLibB_55617,186|HGLibB_55618,181|HGLibA_55684,1|HGLibA_55683,243|HGLibB_55616,0|HGLibA_55685,0
LRRC66	609	152.25	4	HGLibA_27410,218|HGLibA_27409,322|HGLibA_27411,12|HGLibB_27370,57|HGLibB_27371,0|HGLibB_27369,0
FPR2	607	151.75	4	HGLibB_17944,110|HGLibA_17965,200|HGLibB_17942,188|HGLibA_17967,109|HGLibA_17966,0|HGLibB_17943,0
NUDT6	607	151.75	4	HGLibB_32940,223|HGLibA_32984,248|HGLibA_32986,113|HGLibA_32985,23|HGLibB_32942,0|HGLibB_32941,0
RNF103	604	151	4	HGLibB_41404,180|HGLibA_41458,217|HGLibA_41456,206|HGLibA_41457,1|HGLibB_41405,0|HGLibB_41406,0
PARP9	604	151	4	HGLibB_35201,10|HGLibA_35247,183|HGLibA_35246,230|HGLibB_35199,181|HGLibB_35200,0|HGLibA_35248,0
LYZL1	602	150.5	4	HGLibA_27785,198|HGLibB_27744,1|HGLibB_27745,7|HGLibA_27786,396|HGLibB_27743,0|HGLibA_27784,0
HAVCR2	602	150.5	4	HGLibB_20874,215|HGLibA_20900,7|HGLibA_20902,208|HGLibB_20872,172|HGLibA_20901,0|HGLibB_20873,0
SNAP91	601	150.25	4	HGLibA_45886,230|HGLibB_45831,135|HGLibA_45887,150|HGLibA_45888,86|HGLibB_45832,0
RFX2	601	150.25	4	HGLibB_40913,176|HGLibA_40965,421|HGLibA_40966,1|HGLibB_40915,3|HGLibA_40964,0|HGLibB_40914,0
CYP2S1	601	150.25	4	HGLibB_12130,425|HGLibA_12143,77|HGLibB_12129,4|HGLibA_12142,95|HGLibA_12141,0|HGLibB_12128,0
NOTCH1	601	150.25	4	HGLibB_32296,14|HGLibA_32341,373|HGLibB_32297,206|HGLibA_32340,8|HGLibB_32295,0|HGLibA_32339,0
SOGA1	600	150	4	HGLibB_46098,160|HGLibA_46152,197|HGLibB_46096,235|HGLibB_46097,8|HGLibA_46154,0|HGLibA_46153,0
LHPP	599	149.75	4	HGLibA_26443,209|HGLibA_26444,221|HGLibB_26406,1|HGLibB_26408,168|HGLibB_26407,0|HGLibA_26445,0
MYOG	599	149.75	4	HGLibA_30885,56|HGLibA_30887,266|HGLibA_30886,3|HGLibB_30843,274|HGLibB_30844,0|HGLibB_30845,0
ERLIN2	598	149.5	4	HGLibA_15498,216|HGLibA_15496,10|HGLibA_15497,199|HGLibB_15474,173|HGLibB_15475,0|HGLibB_15476,0
BIRC6	597	149.25	4	HGLibA_04524,219|HGLibA_04525,187|HGLibA_04523,189|HGLibB_04522,2|HGLibB_04521,0|HGLibB_04523,0
EMR2	596	149	4	HGLibB_15064,199|HGLibA_15085,178|HGLibA_15086,199|HGLibA_15087,20|HGLibB_15065,0|HGLibB_15063,0
PRDX3	596	149	4	HGLibA_38413,151|HGLibB_38363,138|HGLibB_38365,113|HGLibA_38412,194|HGLibA_38414,0|HGLibB_38364,0
OR10G2	596	149	4	HGLibB_33442,380|HGLibA_33487,5|HGLibA_33488,4|HGLibB_33444,207|HGLibA_33489,0|HGLibB_33443,0
ALKBH2	595	148.75	4	HGLibA_01648,10|HGLibB_01646,180|HGLibB_01647,194|HGLibA_01649,211|HGLibB_01648,0|HGLibA_01650,0
INS	593	148.25	4	HGLibB_23335,10|HGLibA_23368,208|HGLibB_23336,176|HGLibA_23366,199|HGLibB_23334,0|HGLibA_23367,0
ZYG11B	593	148.25	4	HGLibA_57086,246|HGLibA_57084,2|HGLibB_57018,146|HGLibA_57085,199|HGLibB_57017,0|HGLibB_57019,0
GDI2	590	147.5	4	HGLibB_18858,228|HGLibB_18859,1|HGLibA_18885,182|HGLibA_18883,179|HGLibA_18884,0|HGLibB_18860,0
STOML1	588	147	4	HGLibA_47535,169|HGLibB_47477,231|HGLibB_47478,4|HGLibA_47534,184|HGLibB_47476,0|HGLibA_47533,0
MCCC2	587	146.75	4	HGLibA_28568,369|HGLibB_28526,48|HGLibB_28528,168|HGLibA_28569,2|HGLibB_28527,0|HGLibA_28567,0
CLEC5A	585	146.25	4	HGLibA_09999,10|HGLibB_09990,234|HGLibB_09991,136|HGLibA_10001,205|HGLibA_10000,0|HGLibB_09992,0
PSME4	584	146	4	HGLibA_39199,247|HGLibA_39200,5|HGLibB_39149,149|HGLibB_39150,183|HGLibA_39198,0|HGLibB_39151,0
SYPL1	584	146	4	HGLibB_47976,183|HGLibA_48035,3|HGLibB_47978,8|HGLibA_48037,390|HGLibA_48036,0|HGLibB_47977,0
MBD5	583	145.75	4	HGLibA_28490,184|HGLibB_28450,227|HGLibA_28489,142|HGLibA_28491,30|HGLibB_28449,0|HGLibB_28448,0
DUSP6	583	145.75	4	HGLibA_14187,202|HGLibB_14164,180|HGLibA_14188,4|HGLibB_14165,197|HGLibA_14186,0|HGLibB_14166,0
IL6R	583	145.75	4	HGLibA_23183,371|HGLibA_23185,201|HGLibB_23152,4|HGLibB_23154,7|HGLibB_23153,0|HGLibA_23184,0
EPS15	583	145.75	4	HGLibB_15345,168|HGLibB_15347,30|HGLibA_15367,381|HGLibB_15346,4|HGLibA_15368,0|HGLibA_15369,0
PARP3	582	145.5	4	HGLibA_35234,146|HGLibB_35188,429|HGLibB_35189,6|HGLibA_35236,1|HGLibA_35235,0|HGLibB_35190,0
SLC20A1	581	145.25	4	HGLibA_44528,4|HGLibB_44475,189|HGLibB_44476,10|HGLibA_44529,378|HGLibB_44474,0|HGLibA_44527,0
ATR	581	145.25	4	HGLibB_03809,48|HGLibB_03808,171|HGLibB_03807,192|HGLibA_03809,170|HGLibA_03811,0|HGLibA_03810,0
ANKRD23	579	144.75	4	HGLibB_02041,9|HGLibB_02040,554|HGLibA_02042,1|HGLibA_02041,15|HGLibA_02043,0|HGLibB_02039,0
RSPH3	578	144.5	4	HGLibA_42332,199|HGLibB_42280,7|HGLibA_42331,345|HGLibB_42279,27|HGLibA_42333,0|HGLibB_42278,0
OR52A1	577	144.25	4	HGLibA_34140,190|HGLibA_34138,8|HGLibB_34093,4|HGLibB_34095,375|HGLibB_34094,0|HGLibA_34139,0
CEP57	577	144.25	4	HGLibA_09145,363|HGLibB_09138,5|HGLibB_09137,205|HGLibA_09146,4|HGLibB_09139,0|HGLibA_09147,0
POU2F3	575	143.75	4	HGLibB_37712,165|HGLibA_37762,105|HGLibB_37714,179|HGLibA_37761,126|HGLibA_37763,0|HGLibB_37713,0
ZNF793	575	143.75	4	HGLibA_56774,352|HGLibB_56706,190|HGLibB_56705,31|HGLibA_56773,2|HGLibB_56707,0|HGLibA_56772,0
FANCB	574	143.5	4	HGLibA_16833,3|HGLibB_16810,187|HGLibA_16832,190|HGLibB_16809,194|HGLibA_16834,0|HGLibB_16811,0
MUC17	574	143.5	4	HGLibB_30490,3|HGLibA_30532,356|HGLibA_30531,208|HGLibB_30489,7|HGLibB_30491,0|HGLibA_30533,0
MS4A7	572	143	4	HGLibB_30123,244|HGLibB_30121,6|HGLibB_30122,186|HGLibA_30163,136|HGLibA_30164,0|HGLibA_30162,0
C19orf40	572	143	4	HGLibB_05652,3|HGLibA_05657,300|HGLibB_05654,101|HGLibB_05653,168|HGLibA_05658,0|HGLibA_05656,0
IVL	571	142.75	4	HGLibA_23880,4|HGLibB_23845,8|HGLibB_23846,390|HGLibA_23881,169|HGLibA_23879,0|HGLibB_23847,0
MICALL1	570	142.5	4	HGLibB_29172,4|HGLibA_29212,212|HGLibA_29214,351|HGLibB_29173,3|HGLibA_29213,0|HGLibB_29171,0
TXNDC15	569	142.25	4	HGLibB_52347,172|HGLibB_52345,175|HGLibA_52410,13|HGLibA_52411,209|HGLibB_52346,0|HGLibA_52412,0
WDR35	569	142.25	4	HGLibA_54074,12|HGLibA_54072,269|HGLibB_54008,187|HGLibA_54073,101|HGLibB_54007,0|HGLibB_54006,0
PPEF2	569	142.25	4	HGLibA_37870,211|HGLibB_37821,140|HGLibA_37871,6|HGLibB_37820,212|HGLibB_37822,0|HGLibA_37869,0
LDB3	568	142	4	HGLibA_26216,199|HGLibB_26179,8|HGLibA_26217,166|HGLibB_26181,195|HGLibB_26180,0|HGLibA_26218,0
FRAT2	567	141.75	4	HGLibB_17956,35|HGLibB_17957,239|HGLibA_17980,202|HGLibA_17981,91|HGLibA_17982,0|HGLibB_17958,0
UBE2Z	567	141.75	4	HGLibA_52675,151|HGLibA_52674,209|HGLibB_52609,202|HGLibA_52676,5|HGLibB_52611,0|HGLibB_52610,0
CCR2	567	141.75	4	HGLibA_08150,197|HGLibA_08151,198|HGLibB_08142,105|HGLibA_08149,67|HGLibB_08144,0|HGLibB_08143,0
CSH2	565	141.25	4	HGLibB_11343,2|HGLibB_11342,197|HGLibA_11353,190|HGLibB_11341,176|HGLibA_11355,0|HGLibA_11354,0
HS3ST4	563	140.75	4	HGLibB_22105,198|HGLibA_22134,278|HGLibA_22133,24|HGLibB_22104,63|HGLibA_22132,0|HGLibB_22103,0
FN1	563	140.75	4	HGLibA_17727,7|HGLibB_17704,3|HGLibA_17725,331|HGLibA_17726,222|HGLibB_17702,0|HGLibB_17703,0
ZBTB7C	563	140.75	4	HGLibB_54854,20|HGLibA_54922,372|HGLibB_54856,154|HGLibA_54923,17|HGLibB_54855,0|HGLibA_54921,0
KLRF2	562	140.5	4	HGLibA_25305,205|HGLibB_25271,4|HGLibB_25270,343|HGLibA_25307,10|HGLibA_25306,0|HGLibB_25272,0
ZSWIM7	562	140.5	4	HGLibA_57056,7|HGLibA_57055,188|HGLibB_56989,185|HGLibB_56987,182|HGLibB_56988,0|HGLibA_57054,0
ENTPD6	560	140	4	HGLibA_15213,196|HGLibB_15191,152|HGLibA_15212,203|HGLibA_15211,9|HGLibB_15190,0|HGLibB_15189,0
TADA1	560	140	4	HGLibA_48184,151|HGLibB_48125,22|HGLibA_48183,222|HGLibB_48123,165|HGLibA_48182,0|HGLibB_48124,0
STK25	560	140	4	HGLibA_47475,184|HGLibA_47474,164|HGLibB_47418,6|HGLibB_47417,206|HGLibB_47416,0|HGLibA_47473,0
WDYHV1	560	140	4	HGLibB_54170,183|HGLibA_54236,182|HGLibA_54234,1|HGLibA_54235,194|HGLibB_54168,0|HGLibB_54169,0
LENG1	559	139.75	4	HGLibA_26298,201|HGLibA_26296,159|HGLibB_26260,188|HGLibA_26297,11|HGLibB_26261,0|HGLibB_26259,0
PPP1R21	559	139.75	4	HGLibB_38029,381|HGLibB_38028,2|HGLibA_38077,23|HGLibA_38076,153|HGLibA_38078,0|HGLibB_38027,0
SLC7A5	558	139.5	4	HGLibA_45370,7|HGLibA_45369,163|HGLibB_45317,166|HGLibA_45371,222|HGLibB_45318,0|HGLibB_45316,0
CADPS2	558	139.5	4	HGLibA_06981,420|HGLibB_06974,130|HGLibA_06980,3|HGLibA_06979,5|HGLibB_06975,0|HGLibB_06976,0
ZFP62	558	139.5	4	HGLibA_55226,181|HGLibA_55225,151|HGLibB_55157,9|HGLibA_55224,217|HGLibB_55158,0|HGLibB_55159,0
MEGF8	556	139	4	HGLibA_28856,6|HGLibA_28857,177|HGLibB_28814,157|HGLibB_28815,216|HGLibA_28855,0|HGLibB_28816,0
FUCA1	555	138.75	4	HGLibB_18129,1|HGLibA_18156,186|HGLibA_18154,91|HGLibB_18130,277|HGLibB_18131,0|HGLibA_18155,0
PEBP1	555	138.75	4	HGLibB_35965,174|HGLibA_36011,9|HGLibA_36012,11|HGLibB_35966,361|HGLibA_36013,0|HGLibB_35964,0
KIAA1644	554	138.5	4	HGLibA_24797,98|HGLibB_24762,50|HGLibB_24763,176|HGLibB_24761,230|HGLibA_24795,0|HGLibA_24796,0
CDC25C	553	138.25	4	HGLibA_08534,157|HGLibB_08525,209|HGLibA_08533,186|HGLibB_08526,1|HGLibB_08527,0|HGLibA_08532,0
ZNF75A	553	138.25	4	HGLibA_56677,164|HGLibA_56676,10|HGLibB_56610,191|HGLibB_56609,188|HGLibB_56611,0|HGLibA_56678,0
hsa-mir-5694	551	137.75	4	HGLibA_62310,174|HGLibA_62311,6|HGLibA_62309,1|HGLibA_62308,370
BDNF	550	137.5	4	HGLibB_04384,2|HGLibA_04387,202|HGLibB_04383,198|HGLibA_04385,148|HGLibA_04386,0|HGLibB_04385,0
RGS1	550	137.5	4	HGLibB_40997,175|HGLibA_41049,218|HGLibB_40999,25|HGLibA_41050,132|HGLibA_41048,0|HGLibB_40998,0
SCYL2	549	137.25	4	HGLibA_43087,216|HGLibB_43034,148|HGLibB_43035,30|HGLibA_43089,155|HGLibA_43088,0|HGLibB_43036,0
OR5L2	548	137	4	HGLibA_34324,129|HGLibB_34281,8|HGLibA_34325,182|HGLibA_34326,229|HGLibB_34280,0|HGLibB_34279,0
CYP2A7	547	136.75	4	HGLibA_12109,158|HGLibA_12110,2|HGLibB_12097,181|HGLibB_12095,206|HGLibA_12108,0|HGLibB_12096,0
ASZ1	547	136.75	4	HGLibA_03398,179|HGLibB_03395,144|HGLibB_03397,196|HGLibA_03397,28|HGLibB_03396,0|HGLibA_03399,0
UNC93A	546	136.5	4	HGLibA_53035,333|HGLibA_53034,2|HGLibB_52969,26|HGLibA_53036,185|HGLibB_52971,0|HGLibB_52970,0
SLC52A1	544	136	4	HGLibA_45243,79|HGLibB_45191,177|HGLibB_45190,193|HGLibA_45244,95|HGLibA_45245,0|HGLibB_45192,0
OR52D1	544	136	4	HGLibA_34153,7|HGLibA_34155,211|HGLibA_34154,150|HGLibB_34108,176|HGLibB_34109,0|HGLibB_34110,0
EVA1A	544	136	4	HGLibB_15649,7|HGLibA_15671,118|HGLibB_15648,7|HGLibA_15670,412|HGLibB_15650,0|HGLibA_15672,0
VASH1	543	135.75	4	HGLibB_53465,3|HGLibB_53463,206|HGLibA_53530,2|HGLibA_53531,332|HGLibA_53529,0|HGLibB_53464,0
CPN1	542	135.5	4	HGLibB_10937,185|HGLibB_10935,6|HGLibA_10948,344|HGLibA_10946,7|HGLibB_10936,0|HGLibA_10947,0
TGIF2-C20orf24	542	135.5	4	HGLibB_49185,2|HGLibA_49244,243|HGLibB_49184,7|HGLibA_49245,290|HGLibB_49186,0|HGLibA_49243,0
NT5DC1	542	135.5	4	HGLibA_32820,182|HGLibB_32777,202|HGLibA_32821,5|HGLibB_32775,153|HGLibA_32819,0|HGLibB_32776,0
SLC35E2B	542	135.5	4	HGLibB_44939,7|HGLibB_44938,88|HGLibA_44991,271|HGLibB_44940,176|HGLibA_44992,0
HAGHL	541	135.25	4	HGLibB_20788,3|HGLibB_20790,2|HGLibA_20817,349|HGLibA_20818,187|HGLibB_20789,0|HGLibA_20816,0
RPS4Y2	541	135.25	4	HGLibA_42149,2|HGLibA_42148,160|HGLibB_42096,148|HGLibA_42150,231|HGLibB_42097,0|HGLibB_42095,0
AKR7A2	541	135.25	4	HGLibB_01497,204|HGLibA_01500,173|HGLibA_01498,159|HGLibA_01499,5|HGLibB_01496,0|HGLibB_01498,0
C20orf195	540	135	4	HGLibA_06002,228|HGLibA_06003,81|HGLibB_05998,40|HGLibB_05999,191|HGLibA_06001,0|HGLibB_05997,0
NLRC3	540	135	4	HGLibB_32045,190|HGLibA_32087,6|HGLibA_32088,186|HGLibA_32089,158|HGLibB_32046,0|HGLibB_32044,0
FAIM3	539	134.75	4	HGLibB_15947,178|HGLibA_15969,167|HGLibA_15971,191|HGLibB_15948,3|HGLibB_15949,0|HGLibA_15970,0
TAGAP	539	134.75	4	HGLibA_48267,8|HGLibA_48266,193|HGLibB_48208,332|HGLibB_48209,6|HGLibB_48207,0|HGLibA_48268,0
TMPRSS11F	537	134.25	4	HGLibB_50564,152|HGLibA_50624,75|HGLibA_50623,196|HGLibA_50625,114|HGLibB_50563,0|HGLibB_50565,0
SLC30A7	537	134.25	4	HGLibA_44918,192|HGLibB_44865,7|HGLibB_44864,129|HGLibA_44917,209|HGLibA_44916,0|HGLibB_44863,0
DBT	536	134	4	HGLibB_12393,1|HGLibA_12407,432|HGLibA_12406,97|HGLibA_12405,6|HGLibB_12392,0|HGLibB_12391,0
SLC2A2	536	134	4	HGLibA_44869,3|HGLibA_44871,199|HGLibA_44870,210|HGLibB_44817,124|HGLibB_44818,0|HGLibB_44816,0
HSDL1	535	133.75	4	HGLibB_22185,9|HGLibA_22214,189|HGLibA_22213,9|HGLibA_22215,328|HGLibB_22184,0|HGLibB_22186,0
PDIA6	534	133.5	4	HGLibB_35840,6|HGLibB_35838,199|HGLibA_35885,151|HGLibA_35886,178|HGLibB_35839,0|HGLibA_35887,0
PSG6	533	133.25	4	HGLibA_39053,233|HGLibB_39003,123|HGLibB_39004,10|HGLibA_39051,167|HGLibB_39002,0|HGLibA_39052,0
HINT1	533	133.25	4	HGLibA_21325,328|HGLibA_21324,189|HGLibB_21297,10|HGLibA_21323,6|HGLibB_21295,0|HGLibB_21296,0
CDCP1	531	132.75	4	HGLibA_08622,8|HGLibB_08615,129|HGLibA_08623,236|HGLibA_08624,158|HGLibB_08617,0|HGLibB_08616,0
MDFIC	530	132.5	4	HGLibB_28632,123|HGLibA_28673,6|HGLibA_28674,222|HGLibA_28672,179|HGLibB_28633,0|HGLibB_28631,0
OR14C36	528	132	4	HGLibA_33631,213|HGLibB_33587,1|HGLibA_33632,304|HGLibA_33633,10|HGLibB_33588,0|HGLibB_33586,0
EML1	527	131.75	4	HGLibB_15035,164|HGLibB_15033,7|HGLibB_15034,190|HGLibA_15055,166|HGLibA_15056,0|HGLibA_15057,0
UAP1	526	131.5	4	HGLibA_52506,12|HGLibB_52443,128|HGLibB_52442,140|HGLibA_52507,246|HGLibA_52508,0|HGLibB_52441,0
UNC79	526	131.5	4	HGLibB_52965,48|HGLibA_53030,214|HGLibA_53029,45|HGLibB_52964,219|HGLibB_52963,0|HGLibA_53028,0
SULT1A4	525	131.25	4	HGLibB_47684,2|HGLibA_47740,197|HGLibB_47683,192|HGLibB_47682,134|HGLibA_47741,0
P2RX4	524	131	4	HGLibB_34810,172|HGLibA_34855,168|HGLibA_34854,8|HGLibB_34808,176|HGLibA_34856,0|HGLibB_34809,0
SGMS1	521	130.25	4	HGLibA_43836,234|HGLibB_43782,177|HGLibB_43783,4|HGLibA_43835,106|HGLibA_43834,0|HGLibB_43781,0
SLC52A3	521	130.25	4	HGLibB_45197,6|HGLibA_45251,390|HGLibA_45249,119|HGLibB_45198,6|HGLibB_45196,0|HGLibA_45250,0
OR1M1	520	130	4	HGLibA_33700,11|HGLibB_33655,379|HGLibA_33702,120|HGLibB_33656,10|HGLibA_33701,0|HGLibB_33657,0
IFT20	519	129.75	4	HGLibB_22722,156|HGLibA_22751,99|HGLibA_22753,30|HGLibB_22720,234|HGLibA_22752,0|HGLibB_22721,0
RASGRP3	518	129.5	4	HGLibB_40298,9|HGLibA_40349,179|HGLibB_40300,148|HGLibA_40350,182|HGLibB_40299,0|HGLibA_40351,0
ADRA1B	517	129.25	4	HGLibB_01037,86|HGLibA_01039,226|HGLibA_01041,9|HGLibB_01038,196|HGLibA_01040,0|HGLibB_01039,0
VCAM1	515	128.75	4	HGLibB_53500,31|HGLibB_53501,161|HGLibA_53566,9|HGLibA_53567,314|HGLibB_53499,0|HGLibA_53565,0
SLC6A2	515	128.75	4	HGLibB_45265,191|HGLibB_45267,163|HGLibA_45319,13|HGLibA_45318,148|HGLibA_45320,0|HGLibB_45266,0
WFDC3	513	128.25	4	HGLibA_54264,149|HGLibB_54200,353|HGLibB_54198,9|HGLibB_54199,2|HGLibA_54265,0|HGLibA_54266,0
NUP43	513	128.25	4	HGLibB_33009,211|HGLibA_33053,286|HGLibB_33011,5|HGLibA_33054,11|HGLibB_33010,0|HGLibA_33055,0
LIPG	511	127.75	4	HGLibA_26611,293|HGLibA_26613,204|HGLibB_26574,10|HGLibB_26576,4|HGLibA_26612,0|HGLibB_26575,0
TUBGCP2	510	127.5	4	HGLibA_52309,157|HGLibA_52310,63|HGLibA_52308,96|HGLibB_52243,194|HGLibB_52244,0|HGLibB_52245,0
MID1IP1	510	127.5	4	HGLibB_29192,215|HGLibA_29234,84|HGLibA_29233,209|HGLibB_29193,2|HGLibB_29194,0|HGLibA_29235,0
CST3	509	127.25	4	HGLibA_11452,6|HGLibA_11453,196|HGLibB_11442,117|HGLibB_11441,190|HGLibB_11440,0|HGLibA_11454,0
FNTB	508	127	4	HGLibA_17774,7|HGLibA_17775,194|HGLibA_17773,234|HGLibB_17750,73|HGLibB_17751,0|HGLibB_17752,0
CEP78	508	127	4	HGLibB_09158,273|HGLibB_09159,205|HGLibA_09168,7|HGLibA_09166,23|HGLibB_09160,0|HGLibA_09167,0
RRAGA	508	127	4	HGLibB_42172,9|HGLibB_42171,192|HGLibB_42170,202|HGLibA_42225,105|HGLibA_42223,0|HGLibA_42224,0
NUAK1	507	126.75	4	HGLibB_32848,9|HGLibA_32893,195|HGLibA_32892,111|HGLibA_32891,192|HGLibB_32849,0|HGLibB_32847,0
GFI1	506	126.5	4	HGLibB_18916,258|HGLibA_18941,87|HGLibB_18917,17|HGLibA_18940,144|HGLibA_18942,0|HGLibB_18915,0
IQCF5	505	126.25	4	HGLibB_23479,146|HGLibB_23478,4|HGLibA_23512,162|HGLibA_23511,193|HGLibA_23510,0|HGLibB_23477,0
SIGLEC5	505	126.25	4	HGLibA_44141,110|HGLibA_44142,4|HGLibB_44089,195|HGLibA_44140,196|HGLibB_44087,0|HGLibB_44088,0
ZC2HC1A	505	126.25	4	HGLibA_54936,17|HGLibA_54938,53|HGLibB_54870,202|HGLibB_54869,233|HGLibA_54937,0|HGLibB_54871,0
IRF3	505	126.25	4	HGLibA_23585,204|HGLibB_23553,168|HGLibA_23587,129|HGLibA_23586,4|HGLibB_23554,0|HGLibB_23552,0
CST2	504	126	4	HGLibA_11450,105|HGLibB_11439,209|HGLibB_11437,164|HGLibB_11438,26|HGLibA_11449,0|HGLibA_11451,0
PLSCR1	504	126	4	HGLibA_37231,168|HGLibA_37232,84|HGLibB_37182,197|HGLibB_37181,55|HGLibA_37230,0|HGLibB_37183,0
NDFIP1	503	125.75	4	HGLibA_31393,6|HGLibA_31391,13|HGLibB_31350,214|HGLibA_31392,270|HGLibB_31351,0|HGLibB_31349,0
INSL5	503	125.75	4	HGLibB_23357,405|HGLibB_23356,2|HGLibA_23388,12|HGLibB_23355,84|HGLibA_23387,0|HGLibA_23389,0
LRRC16B	501	125.25	4	HGLibA_27267,161|HGLibA_27266,173|HGLibA_27265,7|HGLibB_27226,160|HGLibB_27227,0|HGLibB_27225,0
RPS3	499	124.75	4	HGLibB_42083,13|HGLibA_42137,188|HGLibB_42084,52|HGLibA_42138,246|HGLibB_42085,0|HGLibA_42136,0
PRSS36	497	124.25	4	HGLibA_38932,37|HGLibB_38882,227|HGLibB_38884,22|HGLibB_38883,211|HGLibA_38933,0|HGLibA_38931,0
LOC100129924	496	124	4	HGLibB_26731,305|HGLibA_26772,6|HGLibA_26770,4|HGLibB_26733,181|HGLibA_26771,0|HGLibB_26732,0
SOX17	495	123.75	4	HGLibB_46190,17|HGLibB_46189,27|HGLibA_46245,259|HGLibA_46246,192|HGLibB_46191,0|HGLibA_46247,0
OR10P1	495	123.75	4	HGLibA_33536,5|HGLibA_33537,181|HGLibB_33490,139|HGLibA_33535,170|HGLibB_33491,0|HGLibB_33492,0
DTX3L	492	123	4	HGLibA_14088,330|HGLibA_14089,1|HGLibB_14067,46|HGLibB_14065,115|HGLibA_14087,0|HGLibB_14066,0
MAPRE1	491	122.75	4	HGLibB_28273,8|HGLibA_28313,2|HGLibA_28312,437|HGLibB_28272,44|HGLibA_28314,0|HGLibB_28271,0
OR4E2	490	122.5	4	HGLibB_33942,24|HGLibA_33986,201|HGLibB_33941,206|HGLibA_33985,59|HGLibA_33987,0|HGLibB_33940,0
CST1	487	121.75	4	HGLibB_11431,1|HGLibA_11443,132|HGLibA_11444,197|HGLibA_11445,157|HGLibB_11432,0
SLC18A2	487	121.75	4	HGLibB_44436,185|HGLibB_44437,132|HGLibA_44488,8|HGLibA_44490,162|HGLibA_44489,0|HGLibB_44435,0
ALS2CL	486	121.5	4	HGLibA_01721,62|HGLibA_01722,189|HGLibB_01718,13|HGLibB_01719,222|HGLibB_01720,0|HGLibA_01720,0
KCNA10	485	121.25	4	HGLibA_24127,1|HGLibA_24126,221|HGLibB_24091,10|HGLibA_24125,253|HGLibB_24092,0|HGLibB_24093,0
TMEM190	484	121	4	HGLibB_50081,2|HGLibB_50080,3|HGLibA_50141,433|HGLibB_50082,46|HGLibA_50142,0|HGLibA_50140,0
AASDHPPT	483	120.75	4	HGLibB_00079,4|HGLibA_00079,285|HGLibB_00081,6|HGLibA_00081,188|HGLibA_00080,0|HGLibB_00080,0
PDE6H	483	120.75	4	HGLibA_35819,7|HGLibA_35821,88|HGLibA_35820,250|HGLibB_35772,138|HGLibB_35774,0|HGLibB_35773,0
CARS2	483	120.75	4	HGLibA_07262,179|HGLibB_07255,176|HGLibB_07256,9|HGLibB_07257,119|HGLibA_07261,0|HGLibA_07263,0
TADA2B	482	120.5	4	HGLibB_48129,63|HGLibA_48188,23|HGLibA_48190,178|HGLibA_48189,218|HGLibB_48131,0|HGLibB_48130,0
CRIP1	481	120.25	4	HGLibB_11138,5|HGLibA_11151,273|HGLibA_11149,201|HGLibA_11150,2|HGLibB_11139,0|HGLibB_11137,0
TEC	481	120.25	4	HGLibA_48937,178|HGLibA_48938,139|HGLibB_48879,4|HGLibB_48878,160|HGLibB_48880,0|HGLibA_48939,0
CRP	480	120	4	HGLibA_11217,88|HGLibB_11205,5|HGLibB_11203,3|HGLibA_11215,384|HGLibB_11204,0|HGLibA_11216,0
ST6GALNAC2	480	120	4	HGLibB_47210,231|HGLibA_47267,24|HGLibA_47268,2|HGLibB_47211,223|HGLibB_47209,0|HGLibA_47266,0
TTL	479	119.75	4	HGLibA_52182,7|HGLibA_52183,9|HGLibB_52118,198|HGLibB_52119,265|HGLibB_52117,0|HGLibA_52184,0
CES5A	478	119.5	4	HGLibB_09221,44|HGLibA_09230,214|HGLibA_09231,7|HGLibA_09229,213|HGLibB_09223,0|HGLibB_09222,0
CLK3	477	119.25	4	HGLibA_10059,159|HGLibB_10052,7|HGLibA_10060,216|HGLibB_10051,95|HGLibB_10050,0|HGLibA_10061,0
PRAMEF12	477	119.25	4	HGLibB_38237,105|HGLibB_38239,11|HGLibA_38288,217|HGLibA_38286,144|HGLibB_38238,0|HGLibA_38287,0
BLVRA	477	119.25	4	HGLibA_04575,216|HGLibB_04573,163|HGLibA_04576,93|HGLibB_04574,5|HGLibA_04574,0|HGLibB_04572,0
RIC8A	476	119	4	HGLibA_41234,9|HGLibB_41182,193|HGLibB_41183,242|HGLibA_41236,32|HGLibB_41184,0|HGLibA_41235,0
RCL1	475	118.75	4	HGLibB_40646,36|HGLibB_40647,8|HGLibA_40697,212|HGLibB_40648,219|HGLibA_40699,0|HGLibA_40698,0
ZNF326	474	118.5	4	HGLibA_55808,2|HGLibB_55739,201|HGLibB_55741,47|HGLibA_55806,224|HGLibA_55807,0|HGLibB_55740,0
NCBP1	473	118.25	4	HGLibA_31282,11|HGLibB_31238,255|HGLibA_31280,20|HGLibB_31240,187|HGLibA_31281,0|HGLibB_31239,0
PPP2R1B	471	117.75	4	HGLibB_38093,184|HGLibA_38143,133|HGLibB_38095,1|HGLibA_38142,153|HGLibA_38144,0|HGLibB_38094,0
ALX3	471	117.75	4	HGLibA_01736,194|HGLibB_01735,208|HGLibA_01737,5|HGLibB_01734,64|HGLibB_01733,0|HGLibA_01735,0
GPA33	471	117.75	4	HGLibA_19716,7|HGLibA_19718,58|HGLibB_19688,168|HGLibB_19689,238|HGLibB_19690,0|HGLibA_19717,0
UGT3A1	471	117.75	4	HGLibB_52868,89|HGLibA_52934,172|HGLibA_52933,195|HGLibB_52867,15|HGLibB_52869,0|HGLibA_52932,0
ATP5S	470	117.5	4	HGLibB_03686,231|HGLibA_03688,11|HGLibA_03687,226|HGLibA_03689,2|HGLibB_03687,0|HGLibB_03685,0
SLC8A3	469	117.25	4	HGLibA_45393,238|HGLibB_45342,124|HGLibB_45341,103|HGLibB_45340,4|HGLibA_45395,0|HGLibA_45394,0
STRIP1	469	117.25	4	HGLibB_47532,204|HGLibB_47531,48|HGLibA_47588,13|HGLibA_47589,204|HGLibA_47587,0|HGLibB_47530,0
ADAM18	468	117	4	HGLibB_00742,102|HGLibA_00744,328|HGLibA_00743,13|HGLibA_00742,25|HGLibB_00740,0|HGLibB_00741,0
PTPRU	468	117	4	HGLibA_39542,96|HGLibB_39492,187|HGLibA_39540,34|HGLibB_39491,151|HGLibA_39541,0|HGLibB_39490,0
AES	467	116.75	4	HGLibA_01093,218|HGLibA_01095,174|HGLibA_01094,14|HGLibB_01091,61|HGLibB_01092,0|HGLibB_01093,0
SLCO3A1	465	116.25	4	HGLibB_45413,182|HGLibA_45465,113|HGLibB_45414,159|HGLibA_45466,11|HGLibB_45412,0|HGLibA_45467,0
KRTAP21-2	464	116	4	HGLibA_25711,7|HGLibB_25676,27|HGLibB_25674,2|HGLibA_25712,428|HGLibA_25710,0|HGLibB_25675,0
TAS2R7	463	115.75	4	HGLibB_48366,106|HGLibB_48368,14|HGLibA_48425,171|HGLibA_48426,172|HGLibB_48367,0|HGLibA_48427,0
ALPI	463	115.75	4	HGLibA_01697,165|HGLibA_01696,2|HGLibA_01698,190|HGLibB_01696,106|HGLibB_01694,0|HGLibB_01695,0
NCKAP1	463	115.75	4	HGLibA_31311,161|HGLibB_31269,7|HGLibA_31312,93|HGLibB_31268,202|HGLibA_31310,0|HGLibB_31270,0
CCT8L2	461	115.25	4	HGLibB_08213,181|HGLibA_08218,87|HGLibB_08212,185|HGLibA_08220,8|HGLibB_08211,0|HGLibA_08219,0
NDUFA3	461	115.25	4	HGLibA_31455,44|HGLibB_31412,179|HGLibA_31456,237|HGLibB_31413,1|HGLibB_31414,0|HGLibA_31454,0
RRP7A	459	114.75	4	HGLibA_42280,2|HGLibB_42229,21|HGLibB_42227,211|HGLibA_42281,225|HGLibA_42282,0|HGLibB_42228,0
KAT6A	457	114.25	4	HGLibB_24026,8|HGLibA_24061,193|HGLibA_24060,30|HGLibB_24027,226|HGLibA_24059,0|HGLibB_24025,0
FGD1	457	114.25	4	HGLibB_17318,199|HGLibA_17342,177|HGLibA_17341,51|HGLibA_17343,30|HGLibB_17319,0|HGLibB_17320,0
SEC13	457	114.25	4	HGLibA_43186,153|HGLibA_43188,206|HGLibA_43187,97|HGLibB_43134,1|HGLibB_43133,0|HGLibB_43135,0
FADS3	456	114	4	HGLibB_15918,234|HGLibB_15917,1|HGLibA_15939,125|HGLibA_15940,96|HGLibB_15919,0|HGLibA_15941,0
HTR3D	456	114	4	HGLibA_22388,385|HGLibB_22359,7|HGLibB_22357,11|HGLibA_22390,53|HGLibA_22389,0|HGLibB_22358,0
GIGYF1	456	114	4	HGLibA_19063,2|HGLibA_19065,3|HGLibB_19038,190|HGLibB_19040,261|HGLibB_19039,0|HGLibA_19064,0
CNST	455	113.75	4	HGLibA_10382,399|HGLibA_10384,53|HGLibB_10373,1|HGLibA_10383,2|HGLibB_10371,0|HGLibB_10372,0
SLC41A3	453	113.25	4	HGLibB_45092,1|HGLibA_45144,8|HGLibB_45093,2|HGLibA_45146,442|HGLibA_45145,0|HGLibB_45091,0
RND1	453	113.25	4	HGLibB_41394,6|HGLibB_41393,208|HGLibA_41445,3|HGLibA_41444,236|HGLibA_41446,0|HGLibB_41392,0
RECQL	452	113	4	HGLibA_40768,306|HGLibB_40715,10|HGLibA_40767,2|HGLibB_40716,134|HGLibB_40717,0|HGLibA_40766,0
CD8B	451	112.75	4	HGLibA_08475,203|HGLibA_08474,16|HGLibB_08468,217|HGLibA_08473,15|HGLibB_08466,0|HGLibB_08467,0
XKRY	450	112.5	4	HGLibB_54475,74|HGLibA_54540,196|HGLibA_54542,7|HGLibB_54474,173|HGLibA_54541,0
FBXO44	449	112.25	4	HGLibB_17081,196|HGLibA_17106,164|HGLibA_17105,9|HGLibA_17104,80|HGLibB_17082,0|HGLibB_17083,0
GNAT3	449	112.25	4	HGLibA_19478,220|HGLibA_19479,105|HGLibB_19453,102|HGLibB_19451,22|HGLibB_19452,0|HGLibA_19477,0
SDPR	448	112	4	HGLibA_43156,28|HGLibA_43157,189|HGLibA_43158,163|HGLibB_43105,68|HGLibB_43104,0|HGLibB_43103,0
GATA3	448	112	4	HGLibA_18672,188|HGLibB_18646,20|HGLibA_18671,232|HGLibB_18647,8|HGLibB_18645,0|HGLibA_18670,0
OR5D14	448	112	4	HGLibB_34233,141|HGLibA_34277,188|HGLibB_34231,9|HGLibA_34278,110|HGLibB_34232,0|HGLibA_34276,0
SPRY3_X	447	111.75	4	HGLibB_46783,2|HGLibA_46841,391|HGLibB_46784,12|HGLibA_46842,42|HGLibB_46785,0
CLC	446	111.5	4	HGLibA_09801,151|HGLibA_09802,175|HGLibB_09793,3|HGLibA_09803,117|HGLibB_09792,0|HGLibB_09794,0
MROH8	444	111	4	HGLibB_29837,160|HGLibA_29879,85|HGLibA_29878,5|HGLibA_29880,194|HGLibB_29839,0|HGLibB_29838,0
2021-09-02	444	111	4	HGLibA_43435,207|HGLibB_43383,10|HGLibA_43436,224|HGLibB_43384,3|HGLibB_43382,0|HGLibA_43437,0
ZBTB5	443	110.75	4	HGLibB_54843,3|HGLibA_54910,248|HGLibB_54842,191|HGLibA_54909,1|HGLibB_54844,0|HGLibA_54911,0
COX7B2	442	110.5	4	HGLibB_10859,6|HGLibB_10858,210|HGLibA_10868,3|HGLibB_10857,223|HGLibA_10869,0|HGLibA_10870,0
HIST1H2AA	442	110.5	4	HGLibB_21348,180|HGLibA_21376,3|HGLibB_21346,96|HGLibA_21374,163|HGLibB_21347,0|HGLibA_21375,0
ODF4	442	110.5	4	HGLibA_33297,73|HGLibB_33250,21|HGLibA_33295,165|HGLibA_33296,183|HGLibB_33252,0|HGLibB_33251,0
PTAFR	441	110.25	4	HGLibB_39196,35|HGLibA_39244,212|HGLibB_39195,12|HGLibA_39243,182|HGLibB_39194,0|HGLibA_39245,0
TMEM140	441	110.25	4	HGLibA_49960,12|HGLibA_49961,414|HGLibB_49900,4|HGLibA_49962,11|HGLibB_49902,0|HGLibB_49901,0
SPATA8	441	110.25	4	HGLibA_46530,7|HGLibA_46532,219|HGLibB_46476,204|HGLibA_46531,11|HGLibB_46474,0|HGLibB_46475,0
EFHC2	438	109.5	4	HGLibB_14551,1|HGLibB_14550,52|HGLibA_14574,226|HGLibA_14573,159|HGLibB_14552,0|HGLibA_14572,0
FKBPL	437	109.25	4	HGLibA_17593,59|HGLibB_17570,229|HGLibB_17571,4|HGLibB_17572,145|HGLibA_17594,0|HGLibA_17595,0
SPINK5	437	109.25	4	HGLibA_46698,147|HGLibB_46639,136|HGLibA_46696,4|HGLibA_46697,150|HGLibB_46640,0|HGLibB_46641,0
SKIV2L2	436	109	4	HGLibA_44288,4|HGLibA_44287,25|HGLibB_44234,219|HGLibB_44235,188|HGLibA_44289,0|HGLibB_44236,0
DEFB103B	436	109	4	HGLibA_12817,179|HGLibB_12802,24|HGLibB_12801,225|HGLibB_12803,8
SRY	435	108.75	4	HGLibA_47100,327|HGLibA_47098,22|HGLibB_47041,9|HGLibA_47099,77|HGLibB_47042,0|HGLibB_47043,0
C22orf15	435	108.75	4	HGLibA_06053,151|HGLibB_06049,100|HGLibA_06054,1|HGLibB_06050,183|HGLibA_06052,0|HGLibB_06048,0
RPTOR	434	108.5	4	HGLibB_42151,13|HGLibA_42202,178|HGLibA_42204,239|HGLibB_42149,4|HGLibB_42150,0|HGLibA_42203,0
CTTNBP2	433	108.25	4	HGLibA_11744,204|HGLibA_11742,201|HGLibB_11731,11|HGLibA_11743,17|HGLibB_11730,0|HGLibB_11732,0
RHOXF2	432	108	4	HGLibB_41165,198|HGLibB_41166,7|HGLibB_41164,9|HGLibA_41218,218|HGLibA_41216,0|HGLibA_41217,0
ZNF385A	432	108	4	HGLibB_55831,201|HGLibB_55829,12|HGLibB_55830,1|HGLibA_55896,218|HGLibA_55897,0|HGLibA_55898,0
CYGB	429	107.25	4	HGLibA_12037,3|HGLibB_12024,234|HGLibA_12036,182|HGLibA_12038,10|HGLibB_12026,0|HGLibB_12025,0
DHFRL1	428	107	4	HGLibA_13107,407|HGLibB_13088,4|HGLibA_13106,14|HGLibA_13105,3|HGLibB_13087,0|HGLibB_13089,0
NUDT10	428	107	4	HGLibA_32934,230|HGLibB_32891,189|HGLibB_32889,1|HGLibA_32933,8|HGLibA_32935,0|HGLibB_32890,0
TMEM57	426	106.5	4	HGLibA_50457,192|HGLibB_50396,3|HGLibA_50455,182|HGLibB_50397,49|HGLibA_50456,0|HGLibB_50395,0
POLR2A	425	106.25	4	HGLibB_37514,76|HGLibB_37516,220|HGLibA_37565,10|HGLibA_37564,119|HGLibB_37515,0|HGLibA_37563,0
UBE2Q1	424	106	4	HGLibB_52580,7|HGLibA_52644,4|HGLibA_52646,41|HGLibB_52581,372|HGLibA_52645,0|HGLibB_52579,0
DNAJC28	422	105.5	4	HGLibB_13593,66|HGLibA_13612,284|HGLibB_13592,59|HGLibA_13611,13|HGLibA_13613,0|HGLibB_13594,0
IRX3	422	105.5	4	HGLibA_23633,13|HGLibA_23634,8|HGLibA_23635,186|HGLibB_23601,215|HGLibB_23600,0|HGLibB_23602,0
KCNMB1	421	105.25	4	HGLibB_24307,19|HGLibA_24342,223|HGLibB_24308,10|HGLibA_24343,169|HGLibA_24341,0|HGLibB_24309,0
CDKL5	419	104.75	4	HGLibA_08818,261|HGLibB_08812,9|HGLibB_08810,3|HGLibB_08811,146|HGLibA_08819,0|HGLibA_08817,0
CPLX4	418	104.5	4	HGLibA_10940,88|HGLibB_10931,313|HGLibA_10942,9|HGLibB_10929,8|HGLibB_10930,0|HGLibA_10941,0
PLA1A	418	104.5	4	HGLibB_36816,234|HGLibA_36863,4|HGLibA_36865,15|HGLibA_36864,165|HGLibB_36818,0|HGLibB_36817,0
CDK2AP1	418	104.5	4	HGLibB_08754,2|HGLibB_08753,7|HGLibA_08762,403|HGLibA_08760,6|HGLibA_08761,0|HGLibB_08755,0
SOGA2	415	103.75	4	HGLibA_46157,203|HGLibA_46156,1|HGLibB_46099,14|HGLibA_46155,197|HGLibB_46101,0|HGLibB_46100,0
PHB2	415	103.75	4	HGLibA_36314,58|HGLibA_36316,172|HGLibA_36315,177|HGLibB_36267,8|HGLibB_36269,0|HGLibB_36268,0
MFAP4	414	103.5	4	HGLibB_29010,1|HGLibB_29011,226|HGLibA_29050,178|HGLibA_29051,9|HGLibA_29052,0|HGLibB_29009,0
EEF1G	413	103.25	4	HGLibB_14483,361|HGLibA_14506,4|HGLibB_14484,2|HGLibA_14505,46|HGLibA_14504,0|HGLibB_14482,0
TOMM22	413	103.25	4	HGLibA_50961,3|HGLibA_50960,168|HGLibB_50897,233|HGLibB_50899,9|HGLibA_50962,0|HGLibB_50898,0
CCR8	413	103.25	4	HGLibB_08162,188|HGLibB_08160,204|HGLibA_08168,10|HGLibA_08167,11|HGLibA_08169,0|HGLibB_08161,0
ADAMTSL1	411	102.75	4	HGLibB_00847,9|HGLibA_00849,222|HGLibB_00845,174|HGLibA_00847,6|HGLibA_00848,0|HGLibB_00846,0
GABRB3	410	102.5	4	HGLibB_18355,171|HGLibB_18354,4|HGLibB_18356,81|HGLibA_18379,154|HGLibA_18380,0|HGLibA_18381,0
YBEY	410	102.5	4	HGLibB_54572,46|HGLibA_54640,4|HGLibB_54574,165|HGLibB_54573,195|HGLibA_54639,0|HGLibA_54641,0
CYB5R2	409	102.25	4	HGLibB_11991,176|HGLibA_12004,8|HGLibA_12003,223|HGLibB_11993,2|HGLibB_11992,0|HGLibA_12005,0
HSH2D	409	102.25	4	HGLibA_22247,9|HGLibB_22219,202|HGLibB_22217,1|HGLibA_22246,197|HGLibA_22248,0|HGLibB_22218,0
SLC26A5	408	102	4	HGLibA_44798,200|HGLibA_44799,29|HGLibA_44797,175|HGLibB_44746,4|HGLibB_44744,0|HGLibB_44745,0
MT2A	408	102	4	HGLibA_30300,229|HGLibA_30301,1|HGLibA_30302,174|HGLibB_30260,4|HGLibB_30261,0|HGLibB_30259,0
C6orf48	407	101.75	4	HGLibA_06490,5|HGLibA_06492,220|HGLibA_06491,2|HGLibB_06487,180|HGLibB_06488,0|HGLibB_06486,0
PINX1	407	101.75	4	HGLibA_36695,401|HGLibB_36650,1|HGLibB_36649,2|HGLibA_36697,3|HGLibB_36648,0|HGLibA_36696,0
ASIC4	407	101.75	4	HGLibA_03309,8|HGLibB_03305,191|HGLibA_03307,200|HGLibA_03308,8|HGLibB_03306,0|HGLibB_03307,0
BSDC1	407	101.75	4	HGLibA_04862,47|HGLibA_04864,109|HGLibA_04863,75|HGLibB_04860,176|HGLibB_04862,0|HGLibB_04861,0
KNTC1	406	101.5	4	HGLibA_25350,9|HGLibA_25352,183|HGLibB_25315,32|HGLibB_25316,182|HGLibA_25351,0|HGLibB_25317,0
TMEM45B	406	101.5	4	HGLibA_50410,199|HGLibB_50352,109|HGLibA_50411,97|HGLibA_50412,1|HGLibB_50350,0|HGLibB_50351,0
SYTL1	406	101.5	4	HGLibB_48037,46|HGLibB_48036,161|HGLibA_48095,195|HGLibA_48096,4|HGLibA_48097,0|HGLibB_48038,0
SLC6A8	406	101.5	4	HGLibA_45340,194|HGLibB_45287,2|HGLibB_45288,55|HGLibB_45286,155|HGLibA_45341,0|HGLibA_45339,0
KCNG1	405	101.25	4	HGLibA_24197,2|HGLibB_24165,8|HGLibA_24199,202|HGLibA_24198,193|HGLibB_24164,0|HGLibB_24163,0
GDE1	405	101.25	4	HGLibA_18848,24|HGLibB_18822,176|HGLibA_18847,6|HGLibA_18849,199|HGLibB_18823,0|HGLibB_18824,0
SYNPR	404	101	4	HGLibA_48027,189|HGLibA_48028,7|HGLibB_47967,183|HGLibA_48026,25|HGLibB_47969,0|HGLibB_47968,0
HMOX2	404	101	4	HGLibA_21751,204|HGLibA_21750,188|HGLibB_21722,11|HGLibA_21749,1|HGLibB_21720,0|HGLibB_21721,0
NUP62	404	101	4	HGLibA_33063,12|HGLibA_33064,198|HGLibB_33019,2|HGLibA_33062,192|HGLibB_33018,0|HGLibB_33020,0
PAQR5	403	100.75	4	HGLibA_35162,2|HGLibB_35117,177|HGLibA_35164,4|HGLibB_35116,220|HGLibA_35163,0|HGLibB_35118,0
ACOXL	403	100.75	4	HGLibB_00507,54|HGLibA_00505,28|HGLibA_00507,164|HGLibA_00506,157|HGLibB_00506,0|HGLibB_00505,0
OR1S1	403	100.75	4	HGLibB_33669,3|HGLibA_33712,189|HGLibB_33668,5|HGLibA_33713,206|HGLibB_33667,0|HGLibA_33714,0
C8orf58	403	100.75	4	HGLibA_06638,192|HGLibB_06634,2|HGLibA_06637,1|HGLibB_06633,208|HGLibA_06639,0|HGLibB_06632,0
PANX3	402	100.5	4	HGLibB_35068,5|HGLibB_35070,23|HGLibA_35115,166|HGLibA_35116,208|HGLibA_35114,0|HGLibB_35069,0
USP19	402	100.5	4	HGLibA_53294,6|HGLibB_53226,81|HGLibB_53228,178|HGLibA_53293,137|HGLibA_53292,0|HGLibB_53227,0
OR1L1	402	100.5	4	HGLibA_33686,166|HGLibB_33641,85|HGLibA_33685,3|HGLibB_33642,148|HGLibA_33687,0|HGLibB_33640,0
TOX4	402	100.5	4	HGLibB_50981,136|HGLibA_51044,190|HGLibA_51046,72|HGLibB_50983,4|HGLibA_51045,0|HGLibB_50982,0
CCR3	402	100.5	4	HGLibA_08152,15|HGLibA_08153,8|HGLibB_08147,155|HGLibB_08145,224|HGLibA_08154,0|HGLibB_08146,0
NFKBID	401	100.25	4	HGLibA_31826,366|HGLibB_31783,3|HGLibB_31784,25|HGLibA_31827,7|HGLibA_31828,0|HGLibB_31785,0
HEG1	401	100.25	4	HGLibA_21109,6|HGLibB_21079,10|HGLibA_21107,167|HGLibA_21108,218|HGLibB_21081,0|HGLibB_21080,0
OR2L8	401	100.25	4	HGLibA_33829,23|HGLibB_33784,198|HGLibB_33785,2|HGLibA_33831,178|HGLibB_33786,0|HGLibA_33830,0
MRAP2	401	100.25	4	HGLibA_29810,216|HGLibA_29809,15|HGLibB_29770,4|HGLibA_29811,166|HGLibB_29768,0|HGLibB_29769,0
CHADL	401	100.25	4	HGLibA_09343,175|HGLibB_09335,3|HGLibA_09345,170|HGLibB_09337,53|HGLibB_09336,0|HGLibA_09344,0
ZNF628	401	100.25	4	HGLibA_56428,8|HGLibB_56361,170|HGLibB_56360,5|HGLibB_56362,218|HGLibA_56429,0|HGLibA_56427,0
ID1	400	100	4	HGLibA_22524,34|HGLibA_22523,15|HGLibA_22525,126|HGLibB_22492,225|HGLibB_22493,0|HGLibB_22494,0
KDM8	400	100	4	HGLibB_24505,9|HGLibA_24539,5|HGLibB_24504,193|HGLibA_24538,193|HGLibB_24506,0|HGLibA_24540,0
DPCR1	400	100	4	HGLibB_13793,1|HGLibA_13816,5|HGLibA_13815,216|HGLibB_13795,178|HGLibB_13794,0|HGLibA_13814,0
OR2A5	400	100	4	HGLibB_33695,182|HGLibA_33739,5|HGLibB_33694,200|HGLibA_33740,13|HGLibA_33741,0|HGLibB_33696,0
NEDD1	399	99.75	4	HGLibA_31598,218|HGLibB_31557,25|HGLibA_31600,7|HGLibA_31599,149|HGLibB_31556,0|HGLibB_31558,0
CDH26	399	99.75	4	HGLibA_08674,46|HGLibA_08673,235|HGLibB_08666,7|HGLibB_08668,111|HGLibA_08675,0|HGLibB_08667,0
IL13	399	99.75	4	HGLibA_22971,4|HGLibB_22939,9|HGLibB_22941,177|HGLibA_22970,209|HGLibB_22940,0|HGLibA_22972,0
CASP10	399	99.75	4	HGLibB_07291,4|HGLibA_07298,1|HGLibA_07297,164|HGLibB_07293,230|HGLibA_07299,0|HGLibB_07292,0
PIH1D1	399	99.75	4	HGLibB_36561,11|HGLibA_36610,201|HGLibA_36608,4|HGLibA_36609,183|HGLibB_36563,0|HGLibB_36562,0
C11orf1	397	99.25	4	HGLibA_05115,21|HGLibA_05116,211|HGLibA_05114,161|HGLibB_05112,4|HGLibB_05111,0|HGLibB_05110,0
ATXN3L	397	99.25	4	HGLibB_03844,19|HGLibB_03845,308|HGLibA_03845,66|HGLibB_03843,4|HGLibA_03847,0|HGLibA_03846,0
LHX9	397	99.25	4	HGLibA_26468,179|HGLibA_26467,6|HGLibB_26431,29|HGLibB_26432,183|HGLibB_26430,0|HGLibA_26469,0
LSM4	397	99.25	4	HGLibA_27543,188|HGLibB_27501,205|HGLibB_27502,1|HGLibA_27542,3|HGLibB_27503,0|HGLibA_27541,0
FGL1	397	99.25	4	HGLibB_17438,121|HGLibB_17440,6|HGLibA_17463,261|HGLibB_17439,9|HGLibA_17462,0|HGLibA_17461,0
CXorf65	397	99.25	4	HGLibB_11947,164|HGLibA_11958,7|HGLibA_11960,224|HGLibB_11946,2|HGLibA_11959,0|HGLibB_11948,0
NOTCH3	396	99	4	HGLibB_32304,231|HGLibA_32349,163|HGLibA_32350,1|HGLibB_32305,1|HGLibB_32306,0|HGLibA_32348,0
ARFIP2	395	98.75	4	HGLibB_02678,2|HGLibA_02678,226|HGLibA_02680,6|HGLibB_02676,161|HGLibA_02679,0|HGLibB_02677,0
LACTB	395	98.75	4	HGLibB_25881,8|HGLibB_25880,33|HGLibA_25918,349|HGLibB_25879,5|HGLibA_25917,0|HGLibA_25916,0
ZFC3H1	395	98.75	4	HGLibA_55169,196|HGLibA_55168,1|HGLibA_55167,195|HGLibB_55101,3|HGLibB_55102,0|HGLibB_55100,0
EIF2S3	394	98.5	4	HGLibA_14760,26|HGLibA_14758,173|HGLibB_14736,12|HGLibA_14759,183|HGLibB_14737,0|HGLibB_14738,0
OR9K2	394	98.5	4	HGLibA_34580,170|HGLibA_34581,213|HGLibB_34534,7|HGLibB_34536,4|HGLibB_34535,0|HGLibA_34579,0
IL9	393	98.25	4	HGLibA_23200,192|HGLibA_23199,179|HGLibA_23198,7|HGLibB_23167,15|HGLibB_23168,0|HGLibB_23169,0
SPACA4	392	98	4	HGLibA_46331,172|HGLibB_46274,7|HGLibA_46330,209|HGLibB_46273,4|HGLibB_46275,0|HGLibA_46329,0
PDGFA	392	98	4	HGLibB_35793,177|HGLibA_35840,171|HGLibA_35842,2|HGLibA_35841,42|HGLibB_35795,0|HGLibB_35794,0
DIRAS2	392	98	4	HGLibA_13259,192|HGLibB_13240,16|HGLibB_13242,183|HGLibA_13258,1|HGLibA_13260,0|HGLibB_13241,0
IDNK	391	97.75	4	HGLibA_22561,141|HGLibA_22560,9|HGLibB_22530,173|HGLibA_22559,68|HGLibB_22528,0|HGLibB_22529,0
SCARA5	391	97.75	4	HGLibA_42865,226|HGLibA_42866,4|HGLibB_42813,151|HGLibA_42867,10|HGLibB_42814,0|HGLibB_42812,0
C4orf46	391	97.75	4	HGLibA_06336,1|HGLibA_06334,383|HGLibA_06335,3|HGLibB_06331,4|HGLibB_06332,0|HGLibB_06330,0
NRXN1	391	97.75	4	HGLibB_32690,195|HGLibA_32733,179|HGLibA_32734,10|HGLibA_32732,7|HGLibB_32689,0|HGLibB_32688,0
TP63	391	97.75	4	HGLibA_51094,4|HGLibA_51092,3|HGLibB_51031,177|HGLibA_51093,207|HGLibB_51029,0|HGLibB_51030,0
MTX1	389	97.25	4	HGLibB_30468,94|HGLibB_30470,84|HGLibB_30469,204|HGLibA_30512,7|HGLibA_30511,0|HGLibA_30510,0
FYTTD1	387	96.75	4	HGLibA_18256,3|HGLibB_18233,3|HGLibB_18232,188|HGLibA_18258,193|HGLibA_18257,0|HGLibB_18231,0
ENAM	386	96.5	4	HGLibB_15086,2|HGLibB_15084,190|HGLibA_15107,1|HGLibA_15108,193|HGLibB_15085,0|HGLibA_15106,0
LOC643037	386	96.5	4	HGLibA_26962,4|HGLibA_26964,7|HGLibB_26922,158|HGLibA_26963,217|HGLibB_26924,0|HGLibB_26923,0
FLRT1	385	96.25	4	HGLibA_17655,166|HGLibB_17631,210|HGLibA_17654,8|HGLibA_17653,1|HGLibB_17630,0|HGLibB_17632,0
CCDC17	385	96.25	4	HGLibB_07682,188|HGLibB_07681,179|HGLibA_07689,6|HGLibA_07687,12|HGLibA_07688,0|HGLibB_07683,0
CATSPER4	385	96.25	4	HGLibA_07365,3|HGLibA_07363,204|HGLibB_07358,16|HGLibA_07364,162|HGLibB_07357,0|HGLibB_07359,0
ARHGAP44	383	95.75	4	HGLibA_02781,195|HGLibA_02779,163|HGLibB_02778,10|HGLibA_02780,15|HGLibB_02779,0|HGLibB_02777,0
FAM210A	382	95.5	4	HGLibB_16431,132|HGLibB_16432,9|HGLibA_16452,197|HGLibA_16453,44|HGLibA_16454,0|HGLibB_16430,0
hsa-mir-29b-1	381	95.25	4	HGLibA_58414,1|HGLibA_58413,33|HGLibA_58412,182|HGLibA_58415,165
hsa-mir-1291	380	95	4	HGLibA_57639,17|HGLibA_57641,345|HGLibA_57640,12|HGLibA_57642,6
SNX15	380	95	4	HGLibB_45985,4|HGLibA_46043,184|HGLibB_45987,8|HGLibA_46042,184|HGLibA_46041,0|HGLibB_45986,0
CLGN	379	94.75	4	HGLibA_10016,3|HGLibB_10005,171|HGLibB_10006,204|HGLibB_10007,1|HGLibA_10014,0|HGLibA_10015,0
NUDT22	379	94.75	4	HGLibA_32972,27|HGLibB_32929,176|HGLibA_32974,151|HGLibA_32973,25|HGLibB_32930,0|HGLibB_32928,0
BDH2	378	94.5	4	HGLibA_04378,3|HGLibA_04376,192|HGLibB_04376,6|HGLibB_04375,177|HGLibA_04377,0|HGLibB_04374,0
AAGAB	378	94.5	4	HGLibB_00046,1|HGLibA_00048,14|HGLibA_00047,204|HGLibB_00047,159|HGLibB_00048,0|HGLibA_00046,0
PLAC1	378	94.5	4	HGLibA_36934,11|HGLibA_36933,5|HGLibB_36885,167|HGLibA_36932,195|HGLibB_36887,0|HGLibB_36886,0
SYNGAP1	377	94.25	4	HGLibA_47987,183|HGLibB_47928,5|HGLibB_47930,3|HGLibA_47988,186|HGLibA_47989,0|HGLibB_47929,0
GMPR	377	94.25	4	HGLibA_19428,192|HGLibA_19427,175|HGLibB_19402,9|HGLibA_19426,1|HGLibB_19401,0|HGLibB_19400,0
HRCT1	376	94	4	HGLibA_22088,50|HGLibA_22087,138|HGLibB_22059,147|HGLibA_22089,41|HGLibB_22058,0|HGLibB_22060,0
SPG7	376	94	4	HGLibA_46640,191|HGLibB_46583,182|HGLibA_46639,2|HGLibB_46584,1|HGLibB_46582,0|HGLibA_46638,0
CCDC132	375	93.75	4	HGLibB_07589,1|HGLibA_07596,175|HGLibB_07588,183|HGLibA_07595,16|HGLibB_07590,0|HGLibA_07594,0
SOD1	375	93.75	4	HGLibB_46087,6|HGLibA_46145,198|HGLibA_46144,1|HGLibA_46143,170|HGLibB_46089,0|HGLibB_46088,0
GCNT7	374	93.5	4	HGLibA_18820,5|HGLibA_18822,190|HGLibB_18797,174|HGLibB_18796,5|HGLibA_18821,0|HGLibB_18795,0
hsa-mir-520d	374	93.5	4	HGLibA_61746,198|HGLibA_61748,154|HGLibA_61745,20|HGLibA_61747,2
AIMP2	373	93.25	4	HGLibA_01357,354|HGLibB_01355,1|HGLibB_01357,10|HGLibA_01358,8|HGLibA_01359,0|HGLibB_01356,0
ACO2	372	93	4	HGLibB_00464,189|HGLibA_00464,9|HGLibB_00465,173|HGLibA_00465,1|HGLibA_00463,0|HGLibB_00463,0
LDB2	371	92.75	4	HGLibB_26176,162|HGLibA_26214,19|HGLibB_26178,44|HGLibA_26215,146|HGLibB_26177,0|HGLibA_26213,0
FAM107A	371	92.75	4	HGLibB_15979,3|HGLibB_15978,169|HGLibA_15999,154|HGLibB_15977,45|HGLibA_16001,0|HGLibA_16000,0
FGFR2	371	92.75	4	HGLibA_17443,9|HGLibA_17444,11|HGLibB_17422,81|HGLibA_17445,270|HGLibB_17421,0|HGLibB_17420,0
TAS2R43	371	92.75	4	HGLibA_48410,204|HGLibA_48411,85|HGLibA_48412,1|HGLibB_48351,81|HGLibB_48353,0|HGLibB_48352,0
SLC27A6	370	92.5	4	HGLibA_44829,310|HGLibB_44774,7|HGLibB_44775,51|HGLibA_44827,2|HGLibB_44776,0|HGLibA_44828,0
P2RY4	370	92.5	4	HGLibB_34841,194|HGLibB_34842,156|HGLibA_34889,15|HGLibA_34888,5|HGLibB_34843,0|HGLibA_34887,0
DCAF13	369	92.25	4	HGLibA_12428,11|HGLibB_12412,124|HGLibA_12427,49|HGLibA_12426,185|HGLibB_12414,0|HGLibB_12413,0
VEGFC	369	92.25	4	HGLibA_53617,163|HGLibB_53552,176|HGLibA_53618,26|HGLibA_53616,4|HGLibB_53550,0|HGLibB_53551,0
IZUMO3	369	92.25	4	HGLibA_23899,199|HGLibA_23897,168|HGLibB_23863,1|HGLibB_23864,1|HGLibA_23898,0|HGLibB_23865,0
TMA16	368	92	4	HGLibA_49732,5|HGLibA_49734,179|HGLibA_49733,1|HGLibB_49672,183|HGLibB_49674,0|HGLibB_49673,0
BBS10	368	92	4	HGLibB_04208,42|HGLibA_04209,145|HGLibA_04208,3|HGLibA_04210,178|HGLibB_04206,0|HGLibB_04207,0
CNN2	367	91.75	4	HGLibB_10298,187|HGLibA_10307,7|HGLibB_10297,169|HGLibA_10309,4|HGLibA_10308,0|HGLibB_10296,0
PRDM12	367	91.75	4	HGLibA_38372,1|HGLibB_38322,7|HGLibA_38370,167|HGLibB_38321,192|HGLibB_38323,0|HGLibA_38371,0
ZNF534	366	91.5	4	HGLibB_56116,4|HGLibA_56183,117|HGLibB_56114,158|HGLibA_56181,87|HGLibA_56182,0|HGLibB_56115,0
CCDC24	363	90.75	4	HGLibB_07730,1|HGLibA_07735,171|HGLibA_07737,190|HGLibB_07731,1|HGLibA_07736,0|HGLibB_07729,0
RYR2	362	90.5	4	HGLibA_42525,9|HGLibB_42472,185|HGLibA_42524,7|HGLibB_42471,161|HGLibA_42523,0|HGLibB_42470,0
MYO7A	362	90.5	4	HGLibB_30821,193|HGLibB_30820,136|HGLibA_30861,32|HGLibA_30863,1|HGLibB_30819,0|HGLibA_30862,0
ACHE	361	90.25	4	HGLibA_00438,162|HGLibB_00437,8|HGLibA_00437,175|HGLibA_00436,16|HGLibB_00436,0|HGLibB_00438,0
CEPT1	360	90	4	HGLibB_09178,186|HGLibB_09176,167|HGLibA_09185,1|HGLibA_09184,6|HGLibA_09186,0|HGLibB_09177,0
CCDC126	359	89.75	4	HGLibB_07574,3|HGLibA_07579,213|HGLibB_07573,124|HGLibB_07575,19|HGLibA_07581,0|HGLibA_07580,0
IL10RB	358	89.5	4	HGLibB_22919,14|HGLibA_22949,178|HGLibA_22951,164|HGLibB_22920,2|HGLibB_22918,0|HGLibA_22950,0
ZNF804B	358	89.5	4	HGLibB_56725,4|HGLibA_56792,104|HGLibA_56790,163|HGLibB_56723,87|HGLibB_56724,0|HGLibA_56791,0
CYTH2	358	89.5	4	HGLibA_12238,177|HGLibA_12239,174|HGLibB_12226,4|HGLibB_12225,3|HGLibA_12237,0|HGLibB_12224,0
TTC17	358	89.5	4	HGLibA_52061,22|HGLibA_52059,199|HGLibB_51995,136|HGLibB_51994,1|HGLibA_52060,0|HGLibB_51996,0
INTS8	358	89.5	4	HGLibA_23432,333|HGLibA_23434,6|HGLibB_23401,6|HGLibB_23400,13|HGLibA_23433,0|HGLibB_23402,0
CD1A	358	89.5	4	HGLibB_08257,14|HGLibB_08256,34|HGLibA_08265,13|HGLibB_08258,297|HGLibA_08264,0|HGLibA_08263,0
USP17L7	358	89.5	4	HGLibB_53217,7|HGLibA_53284,22|HGLibA_53285,157|HGLibA_53283,172|HGLibB_53218,0|HGLibB_53219,0
CHTF8	357	89.25	4	HGLibA_09664,176|HGLibB_09655,1|HGLibA_09663,5|HGLibB_09656,175|HGLibB_09654,0|HGLibA_09665,0
NAA40	357	89.25	4	HGLibB_30955,2|HGLibA_30996,169|HGLibA_30997,50|HGLibA_30998,136|HGLibB_30954,0|HGLibB_30956,0
SPRR4	357	89.25	4	HGLibB_46773,176|HGLibB_46771,173|HGLibB_46772,4|HGLibA_46829,4|HGLibA_46830,0|HGLibA_46828,0
TNFSF14	355	88.75	4	HGLibB_50753,147|HGLibB_50752,163|HGLibA_50815,9|HGLibA_50814,36|HGLibA_50813,0|HGLibB_50751,0
MTDH	355	88.75	4	HGLibA_30334,10|HGLibB_30293,97|HGLibA_30333,245|HGLibB_30294,3|HGLibA_30335,0|HGLibB_30292,0
GATA4	355	88.75	4	HGLibA_18673,40|HGLibA_18675,120|HGLibB_18648,192|HGLibB_18649,3|HGLibB_18650,0|HGLibA_18674,0
UPK3BL	352	88	4	HGLibA_53084,138|HGLibB_53017,174|HGLibA_53083,37|HGLibB_53018,3|HGLibA_53082,0|HGLibB_53019,0
TCEA3	352	88	4	HGLibB_48643,1|HGLibA_48702,19|HGLibA_48700,181|HGLibA_48701,151|HGLibB_48641,0|HGLibB_48642,0
GLYAT	352	88	4	HGLibB_19345,158|HGLibB_19344,173|HGLibB_19346,20|HGLibA_19371,1|HGLibA_19369,0|HGLibA_19370,0
RAB5A	351	87.75	4	HGLibB_39911,6|HGLibB_39910,183|HGLibB_39909,1|HGLibA_39961,161|HGLibA_39962,0|HGLibA_39960,0
APOC4	350	87.5	4	HGLibA_02512,1|HGLibA_02511,342|HGLibA_02513,1|HGLibB_02511,6|HGLibB_02509,0|HGLibB_02510,0
SERGEF	349	87.25	4	HGLibB_43424,5|HGLibA_43479,2|HGLibB_43426,163|HGLibA_43478,179|HGLibA_43477,0|HGLibB_43425,0
C10orf76	348	87	4	HGLibA_05095,174|HGLibA_05093,152|HGLibB_05090,14|HGLibB_05091,8|HGLibA_05094,0|HGLibB_05089,0
OR9Q2	348	87	4	HGLibA_34586,9|HGLibB_34541,125|HGLibB_34542,212|HGLibB_34540,2|HGLibA_34585,0|HGLibA_34587,0
SYNDIG1L	346	86.5	4	HGLibA_47974,174|HGLibB_47915,158|HGLibB_47914,12|HGLibA_47972,2|HGLibB_47913,0|HGLibA_47973,0
ST6GALNAC1	344	86	4	HGLibB_47207,11|HGLibA_47263,1|HGLibA_47265,157|HGLibB_47208,175|HGLibB_47206,0|HGLibA_47264,0
COL1A2	344	86	4	HGLibA_10532,174|HGLibA_10534,16|HGLibB_10521,8|HGLibA_10533,146|HGLibB_10522,0|HGLibB_10523,0
ZNF772	344	86	4	HGLibB_56643,35|HGLibA_56711,194|HGLibB_56644,1|HGLibA_56710,114|HGLibB_56642,0|HGLibA_56709,0
SURF1	344	86	4	HGLibA_47832,191|HGLibA_47833,144|HGLibB_47775,7|HGLibB_47774,2|HGLibA_47831,0|HGLibB_47776,0
TSPAN19	343	85.75	4	HGLibA_51919,11|HGLibA_51920,315|HGLibB_51854,7|HGLibB_51855,10|HGLibB_51853,0|HGLibA_51918,0
YWHAE	342	85.5	4	HGLibA_54742,50|HGLibB_54676,208|HGLibA_54741,83|HGLibA_54743,1|HGLibB_54674,0|HGLibB_54675,0
hsa-mir-4781	341	85.25	4	HGLibA_61231,6|HGLibA_61232,15|HGLibA_61233,158|HGLibA_61230,162
AADAT	341	85.25	4	HGLibB_00040,2|HGLibA_00040,199|HGLibA_00041,138|HGLibB_00041,2|HGLibB_00042,0|HGLibA_00042,0
ELTD1	341	85.25	4	HGLibB_14973,3|HGLibB_14975,165|HGLibA_14997,168|HGLibA_14995,5|HGLibA_14996,0|HGLibB_14974,0
LIMS2	341	85.25	4	HGLibB_26511,3|HGLibB_26512,1|HGLibA_26550,252|HGLibA_26548,85|HGLibB_26513,0|HGLibA_26549,0
PREX1	338	84.5	4	HGLibA_38444,7|HGLibA_38443,157|HGLibB_38395,169|HGLibB_38393,5|HGLibB_38394,0|HGLibA_38442,0
LOC100505679	334	83.5	4	HGLibB_26813,156|HGLibB_26812,3|HGLibB_26814,174|HGLibA_26851,1|HGLibA_26852,0|HGLibA_26853,0
MSL1	334	83.5	4	HGLibB_30171,9|HGLibB_30169,174|HGLibA_30211,145|HGLibA_30212,6|HGLibB_30170,0|HGLibA_30210,0
ZNF541	334	83.5	4	HGLibA_56191,204|HGLibA_56190,121|HGLibB_56124,8|HGLibB_56123,1|HGLibB_56125,0|HGLibA_56192,0
hsa-mir-7112-1	333	83.25	4	HGLibA_63812,10|HGLibA_63814,191|HGLibA_63811,28|HGLibA_63813,104
P2RY2	332	83	4	HGLibB_34840,187|HGLibB_34838,34|HGLibA_34884,108|HGLibA_34886,3|HGLibB_34839,0|HGLibA_34885,0
TRABD2A	331	82.75	4	HGLibB_51167,24|HGLibA_51231,76|HGLibA_51230,214|HGLibA_51232,17|HGLibB_51169,0|HGLibB_51168,0
SCLT1	330	82.5	4	HGLibA_42950,164|HGLibB_42896,6|HGLibB_42898,159|HGLibA_42949,1|HGLibB_42897,0|HGLibA_42951,0
PLCXD2	330	82.5	4	HGLibB_36979,23|HGLibB_36980,216|HGLibA_37027,22|HGLibA_37026,69|HGLibA_37025,0|HGLibB_36978,0
CBS	329	82.25	4	HGLibA_07426,94|HGLibA_07428,232|HGLibA_07427,2|HGLibB_07420,1|HGLibB_07422,0|HGLibB_07421,0
FAM47E	329	82.25	4	HGLibA_16618,2|HGLibB_16594,179|HGLibA_16617,4|HGLibB_16595,144|HGLibA_16616,0
ZC3H15	329	82.25	4	HGLibA_54968,278|HGLibB_54901,4|HGLibA_54966,42|HGLibA_54967,5|HGLibB_54899,0|HGLibB_54900,0
OR52N1	329	82.25	4	HGLibB_34149,7|HGLibB_34148,96|HGLibB_34147,214|HGLibA_34192,12|HGLibA_34194,0|HGLibA_34193,0
ACVR2A	328	82	4	HGLibA_00695,4|HGLibB_00693,248|HGLibB_00695,72|HGLibB_00694,4|HGLibA_00694,0|HGLibA_00696,0
FNDC8	327	81.75	4	HGLibA_17759,234|HGLibB_17736,22|HGLibA_17760,69|HGLibB_17735,2|HGLibB_17737,0|HGLibA_17758,0
HRASLS5	326	81.5	4	HGLibA_22083,153|HGLibB_22053,7|HGLibA_22082,162|HGLibB_22052,4|HGLibA_22081,0|HGLibB_22054,0
PTS	326	81.5	4	HGLibA_39558,2|HGLibB_39510,150|HGLibA_39559,16|HGLibB_39508,158|HGLibA_39560,0|HGLibB_39509,0
MSANTD2	326	81.5	4	HGLibB_30131,6|HGLibB_30130,153|HGLibA_30171,166|HGLibA_30172,1|HGLibB_30132,0|HGLibA_30173,0
DNAL4	325	81.25	4	HGLibA_13646,2|HGLibB_13627,269|HGLibB_13628,49|HGLibB_13626,5|HGLibA_13648,0|HGLibA_13647,0
UCN	325	81.25	4	HGLibA_52822,4|HGLibB_52757,81|HGLibB_52758,45|HGLibA_52823,195|HGLibA_52821,0|HGLibB_52756,0
CTSL1	324	81	4	HGLibB_11708,5|HGLibA_11719,125|HGLibA_11720,8|HGLibB_11706,186
C20orf111	324	81	4	HGLibA_05981,12|HGLibB_05978,35|HGLibA_05982,14|HGLibB_05977,263|HGLibA_05980,0|HGLibB_05976,0
STAT2	324	81	4	HGLibB_47326,243|HGLibB_47328,43|HGLibA_47385,25|HGLibB_47327,13|HGLibA_47383,0|HGLibA_47384,0
RPS16	323	80.75	4	HGLibA_42083,78|HGLibB_42030,168|HGLibB_42031,6|HGLibA_42082,71|HGLibB_42029,0|HGLibA_42084,0
JRK	322	80.5	4	HGLibA_23990,97|HGLibA_23992,5|HGLibB_23956,7|HGLibB_23957,213|HGLibB_23958,0|HGLibA_23991,0
STK17A	322	80.5	4	HGLibA_47461,44|HGLibB_47405,102|HGLibA_47463,174|HGLibB_47404,2|HGLibA_47462,0|HGLibB_47406,0
ADCY8	322	80.5	4	HGLibB_00928,26|HGLibA_00929,2|HGLibA_00930,293|HGLibB_00926,1|HGLibB_00927,0|HGLibA_00928,0
C19orf43	321	80.25	4	HGLibA_05661,111|HGLibA_05660,84|HGLibB_05657,23|HGLibA_05659,103|HGLibB_05656,0|HGLibB_05655,0
RPL3L	320	80	4	HGLibA_41980,1|HGLibA_41979,213|HGLibA_41978,105|HGLibB_41927,1|HGLibB_41926,0|HGLibB_41925,0
ZNF780A	319	79.75	4	HGLibA_56730,55|HGLibB_56663,71|HGLibA_56732,189|HGLibB_56665,4|HGLibA_56731,0|HGLibB_56664,0
hsa-mir-205	319	79.75	4	HGLibA_58179,65|HGLibA_58177,43|HGLibA_58178,2|HGLibA_58180,209
GRIK3	319	79.75	4	HGLibA_20286,200|HGLibB_20258,86|HGLibA_20287,29|HGLibA_20288,4|HGLibB_20260,0|HGLibB_20259,0
ZNF441	319	79.75	4	HGLibA_56004,27|HGLibA_56006,176|HGLibB_55939,110|HGLibB_55937,6|HGLibA_56005,0|HGLibB_55938,0
OR3A2	316	79	4	HGLibA_33916,201|HGLibB_33871,16|HGLibB_33873,1|HGLibB_33872,98|HGLibA_33918,0|HGLibA_33917,0
FBXO22	315	78.75	4	HGLibB_17026,2|HGLibA_17048,302|HGLibB_17025,2|HGLibA_17049,9|HGLibA_17047,0|HGLibB_17024,0
TMED7-TICAM2	315	78.75	4	HGLibB_49763,95|HGLibA_49824,89|HGLibA_49822,130|HGLibA_49823,1|HGLibB_49764,0
SERPINF1	314	78.5	4	HGLibB_43532,13|HGLibA_43587,182|HGLibB_43534,23|HGLibA_43586,96|HGLibA_43585,0|HGLibB_43533,0
TSG101	314	78.5	4	HGLibB_51778,136|HGLibA_51845,163|HGLibA_51843,7|HGLibB_51779,8|HGLibB_51780,0|HGLibA_51844,0
CFHR3	311	77.75	4	HGLibB_09260,3|HGLibB_09261,155|HGLibA_09268,142|HGLibA_09269,11|HGLibB_09262,0|HGLibA_09270,0
BCL10	311	77.75	4	HGLibB_04285,1|HGLibB_04284,2|HGLibA_04288,294|HGLibB_04286,14|HGLibA_04286,0|HGLibA_04287,0
AMOTL1	311	77.75	4	HGLibA_01818,261|HGLibB_01816,20|HGLibB_01814,7|HGLibB_01815,23|HGLibA_01817,0|HGLibA_01816,0
HPCAL4	310	77.5	4	HGLibA_22023,191|HGLibA_22021,107|HGLibB_21992,3|HGLibA_22022,9|HGLibB_21993,0|HGLibB_21994,0
ZNF236	310	77.5	4	HGLibB_55583,10|HGLibB_55585,1|HGLibA_55650,6|HGLibA_55651,293|HGLibB_55584,0|HGLibA_55652,0
TAS2R3	309	77.25	4	HGLibB_48325,6|HGLibB_48324,44|HGLibA_48385,181|HGLibA_48383,78|HGLibA_48384,0|HGLibB_48326,0
KAZALD1	309	77.25	4	HGLibB_24054,84|HGLibA_24087,205|HGLibA_24088,6|HGLibB_24052,14|HGLibB_24053,0|HGLibA_24086,0
CTCFL	309	77.25	4	HGLibB_11586,2|HGLibA_11600,138|HGLibA_11599,156|HGLibA_11598,13|HGLibB_11587,0|HGLibB_11588,0
GNPDA2	308	77	4	HGLibB_19541,3|HGLibB_19542,3|HGLibA_19568,152|HGLibA_19569,150|HGLibB_19540,0|HGLibA_19567,0
ANK2	307	76.75	4	HGLibA_01936,108|HGLibB_01936,191|HGLibB_01934,4|HGLibA_01937,4|HGLibB_01935,0|HGLibA_01938,0
FASTKD5	307	76.75	4	HGLibB_16887,6|HGLibA_16911,181|HGLibA_16910,14|HGLibB_16886,106|HGLibB_16888,0|HGLibA_16909,0
ABCG5	305	76.25	4	HGLibB_00223,36|HGLibA_00224,1|HGLibB_00224,6|HGLibA_00225,262|HGLibB_00225,0|HGLibA_00223,0
XIRP2	304	76	4	HGLibB_54448,20|HGLibA_54514,201|HGLibB_54447,21|HGLibB_54446,62|HGLibA_54515,0|HGLibA_54513,0
HIP1R	304	76	4	HGLibA_21336,199|HGLibB_21309,5|HGLibA_21335,85|HGLibB_21307,15|HGLibB_21308,0|HGLibA_21337,0
DLST	302	75.5	4	HGLibA_13369,2|HGLibA_13370,6|HGLibB_13351,199|HGLibB_13350,95|HGLibA_13368,0|HGLibB_13349,0
FITM2	302	75.5	4	HGLibA_17543,19|HGLibA_17544,7|HGLibB_17519,165|HGLibB_17521,111|HGLibA_17542,0|HGLibB_17520,0
C1orf127	301	75.25	4	HGLibB_05761,2|HGLibA_05764,149|HGLibB_05760,149|HGLibB_05762,1|HGLibA_05766,0|HGLibA_05765,0
PA2G4	301	75.25	4	HGLibB_34869,24|HGLibB_34870,1|HGLibA_34915,203|HGLibB_34868,73|HGLibA_34916,0|HGLibA_34914,0
PLA2G4E	300	75	4	HGLibA_36913,9|HGLibA_36912,21|HGLibB_36865,43|HGLibA_36911,227|HGLibB_36864,0|HGLibB_36866,0
P4HB	300	75	4	HGLibB_34864,207|HGLibB_34862,79|HGLibA_34910,10|HGLibA_34908,4|HGLibA_34909,0|HGLibB_34863,0
C17orf102	299	74.75	4	HGLibA_05520,12|HGLibB_05516,93|HGLibA_05519,14|HGLibB_05514,180|HGLibA_05518,0|HGLibB_05515,0
GJB7	299	74.75	4	HGLibB_19151,1|HGLibA_19174,70|HGLibB_19149,58|HGLibB_19150,170|HGLibA_19175,0|HGLibA_19176,0
WFDC12	298	74.5	4	HGLibB_54191,8|HGLibA_54257,220|HGLibA_54255,59|HGLibB_54190,11|HGLibA_54256,0|HGLibB_54189,0
CDK6	298	74.5	4	HGLibA_08790,130|HGLibB_08785,3|HGLibB_08783,163|HGLibA_08792,2|HGLibA_08791,0|HGLibB_08784,0
HIST1H2BL	297	74.25	4	HGLibB_21415,6|HGLibA_21445,253|HGLibB_21417,35|HGLibA_21443,3|HGLibA_21444,0|HGLibB_21416,0
CSTL1	296	74	4	HGLibA_11495,7|HGLibB_11483,179|HGLibB_11484,2|HGLibA_11496,108|HGLibA_11494,0|HGLibB_11482,0
SART1	296	74	4	HGLibB_42702,7|HGLibA_42754,18|HGLibA_42756,184|HGLibA_42755,87|HGLibB_42703,0|HGLibB_42701,0
ADAM21	294	73.5	4	HGLibA_00755,21|HGLibB_00752,156|HGLibB_00753,4|HGLibB_00754,113|HGLibA_00754,0|HGLibA_00756,0
KLHL33	294	73.5	4	HGLibA_25190,10|HGLibB_25155,2|HGLibB_25154,1|HGLibA_25189,281|HGLibA_25188,0|HGLibB_25153,0
GABRA3	293	73.25	4	HGLibA_18363,3|HGLibB_18338,97|HGLibB_18337,11|HGLibB_18336,182|HGLibA_18362,0|HGLibA_18361,0
NIPSNAP3A	292	73	4	HGLibB_31931,7|HGLibA_31973,267|HGLibB_31930,11|HGLibA_31975,7|HGLibA_31974,0|HGLibB_31932,0
FABP7	292	73	4	HGLibA_15927,88|HGLibB_15907,186|HGLibA_15929,12|HGLibA_15928,6|HGLibB_15906,0|HGLibB_15905,0
TUBB	290	72.5	4	HGLibA_52269,1|HGLibA_52270,7|HGLibB_52206,134|HGLibB_52205,148|HGLibB_52204,0|HGLibA_52271,0
LMOD2	289	72.25	4	HGLibA_26721,1|HGLibA_26720,104|HGLibB_26682,11|HGLibB_26683,173|HGLibA_26719,0|HGLibB_26681,0
USP47	285	71.25	4	HGLibA_53379,12|HGLibB_53314,24|HGLibA_53381,35|HGLibA_53380,214|HGLibB_53313,0|HGLibB_53315,0
MFAP2	285	71.25	4	HGLibB_29002,95|HGLibB_29001,178|HGLibA_29042,9|HGLibA_29043,3|HGLibB_29000,0|HGLibA_29041,0
BMPR1A	284	71	4	HGLibA_04629,117|HGLibB_04628,5|HGLibA_04630,160|HGLibB_04627,2|HGLibA_04628,0|HGLibB_04626,0
TFAP4	283	70.75	4	HGLibB_49076,173|HGLibB_49077,7|HGLibA_49136,3|HGLibA_49135,100|HGLibB_49078,0|HGLibA_49137,0
ACOT1	282	70.5	4	HGLibA_00468,1|HGLibB_00468,33|HGLibA_00466,14|HGLibA_00467,234|HGLibB_00467,0|HGLibB_00466,0
G3BP2	282	70.5	4	HGLibA_18301,55|HGLibA_18303,146|HGLibB_18276,80|HGLibB_18278,1|HGLibA_18302,0|HGLibB_18277,0
SCAMP5	281	70.25	4	HGLibA_42849,7|HGLibB_42795,42|HGLibA_42847,25|HGLibB_42794,207|HGLibA_42848,0|HGLibB_42796,0
AMTN	280	70	4	HGLibA_01838,5|HGLibB_01837,9|HGLibB_01836,240|HGLibA_01839,26|HGLibA_01837,0|HGLibB_01835,0
PMAIP1	280	70	4	HGLibA_37292,6|HGLibB_37241,101|HGLibA_37290,25|HGLibA_37291,148|HGLibB_37242,0|HGLibB_37243,0
GTF3C4	277	69.25	4	HGLibA_20589,118|HGLibB_20562,11|HGLibA_20588,131|HGLibB_20561,17|HGLibA_20590,0|HGLibB_20560,0
ALCAM	276	69	4	HGLibA_01532,152|HGLibB_01531,13|HGLibA_01531,11|HGLibB_01529,100|HGLibB_01530,0|HGLibA_01533,0
PRSS23	276	69	4	HGLibA_38917,8|HGLibA_38916,108|HGLibB_38868,5|HGLibB_38869,155|HGLibB_38867,0|HGLibA_38918,0
OR5T3	276	69	4	HGLibA_34360,1|HGLibB_34316,174|HGLibB_34315,96|HGLibA_34362,5|HGLibA_34361,0|HGLibB_34317,0
SYBU	273	68.25	4	HGLibB_47852,175|HGLibA_47910,1|HGLibB_47851,4|HGLibA_47909,93|HGLibA_47911,0|HGLibB_47853,0
TPST2	273	68.25	4	HGLibA_51206,11|HGLibA_51208,177|HGLibB_51144,1|HGLibA_51207,84|HGLibB_51143,0|HGLibB_51145,0
MDC1	272	68	4	HGLibB_28626,35|HGLibB_28625,166|HGLibA_28666,66|HGLibA_28667,5|HGLibB_28627,0|HGLibA_28668,0
FLVCR2	272	68	4	HGLibB_17654,11|HGLibA_17679,184|HGLibA_17677,21|HGLibB_17655,56|HGLibB_17656,0|HGLibA_17678,0
ZNF680	272	68	4	HGLibB_56456,8|HGLibB_56458,81|HGLibA_56524,3|HGLibB_56457,180|HGLibA_56523,0|HGLibA_56525,0
TM9SF1	271	67.75	4	HGLibA_49722,4|HGLibA_49721,264|HGLibB_49661,1|HGLibA_49720,2|HGLibB_49662,0|HGLibB_49660,0
DDX25	271	67.75	4	HGLibB_12666,1|HGLibB_12667,55|HGLibA_12681,208|HGLibA_12680,7|HGLibA_12682,0|HGLibB_12668,0
RPS17	270	67.5	4	HGLibA_42086,1|HGLibA_42085,164|HGLibB_42033,97|HGLibB_42032,8|HGLibA_42087,0
PARP8	269	67.25	4	HGLibA_35245,7|HGLibB_35196,3|HGLibA_35244,137|HGLibA_35243,122|HGLibB_35197,0|HGLibB_35198,0
MPP3	269	67.25	4	HGLibA_29754,31|HGLibA_29753,44|HGLibA_29752,188|HGLibB_29713,6|HGLibB_29712,0|HGLibB_29711,0
PRAMEF10	267	66.75	4	HGLibB_38233,9|HGLibA_38281,172|HGLibA_38280,77|HGLibA_38282,9|HGLibB_38231,0
TBC1D17	267	66.75	4	HGLibA_48487,1|HGLibA_48488,248|HGLibB_48430,4|HGLibA_48489,14|HGLibB_48428,0|HGLibB_48429,0
ASIC1	266	66.5	4	HGLibA_03298,1|HGLibB_03297,1|HGLibB_03298,94|HGLibA_03300,170|HGLibA_03299,0|HGLibB_03296,0
OPRM1	266	66.5	4	HGLibB_33406,24|HGLibA_33451,229|HGLibA_33452,12|HGLibB_33407,1|HGLibB_33408,0|HGLibA_33453,0
MINPP1	265	66.25	4	HGLibA_29282,11|HGLibA_29281,7|HGLibB_29241,184|HGLibA_29283,63|HGLibB_29240,0|HGLibB_29242,0
BPIFC	265	66.25	4	HGLibA_04734,7|HGLibB_04732,48|HGLibA_04733,7|HGLibB_04733,203|HGLibB_04731,0|HGLibA_04735,0
NKD2	265	66.25	4	HGLibA_32011,161|HGLibA_32010,65|HGLibB_31968,32|HGLibA_32009,7|HGLibB_31966,0|HGLibB_31967,0
TPM1	263	65.75	4	HGLibA_51141,10|HGLibA_51142,1|HGLibB_51078,178|HGLibB_51077,74|HGLibB_51079,0|HGLibA_51140,0
RTN4IP1	263	65.75	4	HGLibA_42409,6|HGLibB_42358,43|HGLibB_42357,212|HGLibA_42410,2|HGLibA_42411,0|HGLibB_42356,0
PSMD2	262	65.5	4	HGLibA_39166,94|HGLibA_39165,1|HGLibB_39118,161|HGLibB_39117,6|HGLibA_39167,0|HGLibB_39116,0
OR11G2	262	65.5	4	HGLibB_33522,13|HGLibA_33566,19|HGLibB_33521,180|HGLibB_33520,50|HGLibA_33565,0|HGLibA_33567,0
MYBPC3	261	65.25	4	HGLibB_30614,194|HGLibA_30655,40|HGLibA_30654,17|HGLibB_30613,10|HGLibB_30612,0|HGLibA_30656,0
GAA	261	65.25	4	HGLibA_18318,45|HGLibA_18317,1|HGLibA_18316,35|HGLibB_18293,180|HGLibB_18291,0|HGLibB_18292,0
ELL3	260	65	4	HGLibB_14904,4|HGLibB_14905,28|HGLibA_14926,44|HGLibA_14928,184|HGLibA_14927,0|HGLibB_14906,0
CORT	260	65	4	HGLibB_10786,11|HGLibB_10785,15|HGLibA_10798,42|HGLibB_10787,192|HGLibA_10796,0|HGLibA_10797,0
SLC39A3	259	64.75	4	HGLibA_45109,229|HGLibA_45108,8|HGLibB_45056,8|HGLibA_45110,14|HGLibB_45057,0|HGLibB_45055,0
UMODL1	259	64.75	4	HGLibB_52916,240|HGLibA_52981,1|HGLibA_52980,14|HGLibB_52917,4|HGLibB_52915,0|HGLibA_52982,0
CSDE1	259	64.75	4	HGLibB_11302,5|HGLibA_11315,175|HGLibB_11303,78|HGLibA_11314,1|HGLibB_11304,0|HGLibA_11316,0
FGD2	258	64.5	4	HGLibA_17344,3|HGLibB_17322,116|HGLibA_17345,134|HGLibA_17346,5|HGLibB_17323,0|HGLibB_17321,0
GPSM3	257	64.25	4	HGLibA_20162,65|HGLibA_20161,23|HGLibB_20134,26|HGLibB_20133,143|HGLibA_20160,0|HGLibB_20132,0
C7orf72	256	64	4	HGLibA_06587,62|HGLibB_06584,2|HGLibB_06582,2|HGLibB_06583,190|HGLibA_06586,0|HGLibA_06588,0
AQP1	254	63.5	4	HGLibA_02578,14|HGLibB_02576,5|HGLibB_02577,13|HGLibA_02579,222|HGLibA_02577,0|HGLibB_02575,0
UBE2H	254	63.5	4	HGLibB_52547,38|HGLibB_52546,200|HGLibA_52612,8|HGLibB_52548,8|HGLibA_52613,0|HGLibA_52611,0
CRNKL1	253	63.25	4	HGLibB_11191,156|HGLibB_11193,3|HGLibB_11192,8|HGLibA_11205,86|HGLibA_11204,0|HGLibA_11203,0
KBTBD3	253	63.25	4	HGLibB_24072,3|HGLibA_24105,4|HGLibB_24070,193|HGLibB_24071,53|HGLibA_24104,0|HGLibA_24106,0
ARL6	253	63.25	4	HGLibA_02983,4|HGLibA_02985,102|HGLibA_02984,142|HGLibB_02981,5|HGLibB_02982,0|HGLibB_02983,0
MMP15	250	62.5	4	HGLibB_29455,24|HGLibB_29454,199|HGLibA_29496,9|HGLibA_29495,18|HGLibA_29494,0|HGLibB_29453,0
TAS2R10	250	62.5	4	HGLibA_48366,1|HGLibB_48306,19|HGLibA_48367,23|HGLibA_48365,207|HGLibB_48307,0|HGLibB_48308,0
ZNF543	250	62.5	4	HGLibA_56193,10|HGLibB_56126,19|HGLibA_56195,30|HGLibB_56128,191|HGLibA_56194,0|HGLibB_56127,0
SPERT	249	62.25	4	HGLibA_46624,15|HGLibB_46569,195|HGLibA_46625,7|HGLibA_46623,32|HGLibB_46568,0|HGLibB_46567,0
FGF19	249	62.25	4	HGLibB_17365,3|HGLibA_17386,23|HGLibA_17387,1|HGLibA_17388,222|HGLibB_17363,0|HGLibB_17364,0
POC1B-GALNT4	249	62.25	4	HGLibB_37399,11|HGLibB_37397,79|HGLibA_37446,151|HGLibA_37448,8|HGLibB_37398,0
DHDH	248	62	4	HGLibB_13083,10|HGLibA_13101,31|HGLibA_13100,201|HGLibB_13082,6|HGLibA_13099,0|HGLibB_13081,0
MRPS31	248	62	4	HGLibB_30049,6|HGLibA_30088,8|HGLibA_30090,228|HGLibB_30047,6|HGLibA_30089,0|HGLibB_30048,0
TIPARP	247	61.75	4	HGLibB_49495,8|HGLibA_49557,2|HGLibA_49555,50|HGLibB_49496,187|HGLibA_49556,0|HGLibB_49497,0
FAM46B	244	61	4	HGLibB_16576,180|HGLibA_16598,7|HGLibA_16600,49|HGLibA_16599,8|HGLibB_16575,0|HGLibB_16577,0
IL6ST	243	60.75	4	HGLibB_23156,175|HGLibA_23186,52|HGLibB_23157,11|HGLibA_23187,5|HGLibB_23155,0|HGLibA_23188,0
RPA2	243	60.75	4	HGLibB_41751,15|HGLibA_41801,220|HGLibA_41802,1|HGLibB_41749,7|HGLibB_41750,0|HGLibA_41803,0
GPR87	241	60.25	4	HGLibA_20102,202|HGLibB_20072,5|HGLibA_20101,4|HGLibA_20100,30|HGLibB_20073,0|HGLibB_20074,0
SGCA	240	60	4	HGLibB_43744,3|HGLibA_43797,7|HGLibB_43743,167|HGLibA_43795,63|HGLibA_43796,0|HGLibB_43742,0
ELOVL4	240	60	4	HGLibB_14944,50|HGLibA_14966,169|HGLibA_14967,6|HGLibB_14945,15|HGLibB_14943,0|HGLibA_14965,0
BACE1	239	59.75	4	HGLibA_04059,202|HGLibB_04056,14|HGLibB_04057,7|HGLibA_04060,16|HGLibB_04058,0|HGLibA_04058,0
EXOSC6	239	59.75	4	HGLibA_15787,7|HGLibA_15788,8|HGLibA_15786,14|HGLibB_15764,210|HGLibB_15766,0|HGLibB_15765,0
ITGB5	239	59.75	4	HGLibB_23756,4|HGLibA_23789,8|HGLibA_23791,223|HGLibB_23757,4|HGLibB_23755,0|HGLibA_23790,0
TEX22	238	59.5	4	HGLibA_49077,49|HGLibB_49016,7|HGLibB_49017,12|HGLibA_49075,170|HGLibB_49018,0|HGLibA_49076,0
PPP1CA	236	59	4	HGLibA_38006,1|HGLibA_38005,12|HGLibB_37957,19|HGLibB_37956,204|HGLibA_38004,0|HGLibB_37955,0
RNASEL	236	59	4	HGLibA_41440,208|HGLibB_41386,11|HGLibB_41387,3|HGLibA_41438,14|HGLibB_41388,0|HGLibA_41439,0
YTHDF3	236	59	4	HGLibB_54668,31|HGLibA_54736,3|HGLibB_54669,1|HGLibA_54735,201|HGLibB_54670,0|HGLibA_54737,0
C1orf131	235	58.75	4	HGLibA_05768,126|HGLibA_05767,94|HGLibB_05764,9|HGLibB_05763,6|HGLibB_05765,0|HGLibA_05769,0
TRPV1	235	58.75	4	HGLibA_51782,42|HGLibA_51781,172|HGLibA_51783,6|HGLibB_51717,15|HGLibB_51716,0|HGLibB_51718,0
NAIP	235	58.75	4	HGLibA_31081,26|HGLibB_31040,15|HGLibB_31038,1|HGLibA_31080,193|HGLibA_31082,0|HGLibB_31039,0
SLC34A2	234	58.5	4	HGLibA_44942,2|HGLibB_44889,2|HGLibA_44941,28|HGLibA_44940,202|HGLibB_44887,0|HGLibB_44888,0
C12orf10	234	58.5	4	HGLibA_05223,31|HGLibB_05219,4|HGLibB_05220,1|HGLibB_05218,198|HGLibA_05224,0|HGLibA_05222,0
KLHL13	234	58.5	4	HGLibA_25131,81|HGLibB_25097,9|HGLibB_25098,133|HGLibA_25133,11|HGLibB_25096,0|HGLibA_25132,0
GTF2A1	232	58	4	HGLibA_20519,182|HGLibA_20520,4|HGLibB_20492,41|HGLibA_20521,5|HGLibB_20493,0|HGLibB_20491,0
TST	232	58	4	HGLibA_52023,176|HGLibB_51959,2|HGLibA_52025,6|HGLibA_52024,48|HGLibB_51960,0|HGLibB_51958,0
KRTAP15-1	231	57.75	4	HGLibB_25617,193|HGLibA_25655,10|HGLibA_25654,25|HGLibA_25653,3|HGLibB_25618,0|HGLibB_25619,0
MXI1	231	57.75	4	HGLibA_30619,6|HGLibA_30618,12|HGLibB_30576,8|HGLibB_30578,205|HGLibB_30577,0|HGLibA_30620,0
CXorf21	230	57.5	4	HGLibB_11890,6|HGLibA_11902,9|HGLibA_11901,195|HGLibA_11903,20|HGLibB_11889,0|HGLibB_11891,0
GSDMB	229	57.25	4	HGLibA_20408,12|HGLibA_20407,10|HGLibA_20406,35|HGLibB_20379,172|HGLibB_20380,0|HGLibB_20378,0
GPR148	228	57	4	HGLibB_19892,199|HGLibA_19922,19|HGLibA_19921,9|HGLibB_19893,1|HGLibB_19894,0|HGLibA_19920,0
CYP4F11	228	57	4	HGLibA_12180,2|HGLibA_12181,10|HGLibA_12182,209|HGLibB_12168,7|HGLibB_12169,0|HGLibB_12167,0
TMEM11	228	57	4	HGLibB_49812,19|HGLibB_49810,3|HGLibB_49811,1|HGLibA_49872,205|HGLibA_49870,0|HGLibA_49871,0
CFHR4	227	56.75	4	HGLibB_09263,11|HGLibA_09271,28|HGLibB_09265,2|HGLibB_09264,186|HGLibA_09273,0|HGLibA_09272,0
RAB3B	227	56.75	4	HGLibA_39911,6|HGLibB_39859,18|HGLibA_39910,9|HGLibB_39860,194|HGLibA_39909,0|HGLibB_39858,0
TSC22D1	227	56.75	4	HGLibB_51753,2|HGLibB_51752,23|HGLibA_51817,5|HGLibA_51816,197|HGLibB_51751,0|HGLibA_51818,0
ALDH1B1	227	56.75	4	HGLibA_01550,47|HGLibA_01551,4|HGLibA_01549,9|HGLibB_01547,167|HGLibB_01549,0|HGLibB_01548,0
MAGEA11	227	56.75	4	HGLibB_27859,36|HGLibA_27898,180|HGLibA_27900,3|HGLibA_27899,8|HGLibB_27857,0|HGLibB_27858,0
ARMCX2	227	56.75	4	HGLibB_03038,5|HGLibB_03039,184|HGLibA_03041,4|HGLibB_03040,34|HGLibA_03040,0|HGLibA_03042,0
KIAA1211	227	56.75	4	HGLibB_24681,5|HGLibA_24714,8|HGLibB_24680,6|HGLibA_24715,208|HGLibB_24682,0|HGLibA_24716,0
hsa-mir-4496	226	56.5	4	HGLibA_60401,1|HGLibA_60399,201|HGLibA_60402,23|HGLibA_60400,1
RAB40A	226	56.5	4	HGLibA_39932,6|HGLibA_39930,8|HGLibB_39880,187|HGLibA_39931,25|HGLibB_39879,0|HGLibB_39881,0
CEP120	226	56.5	4	HGLibA_09102,2|HGLibB_09094,6|HGLibB_09093,31|HGLibB_09092,187|HGLibA_09100,0|HGLibA_09101,0
VOPP1	225	56.25	4	HGLibB_53649,24|HGLibA_53716,8|HGLibA_53715,189|HGLibB_53650,4|HGLibA_53717,0|HGLibB_53651,0
FAM53C	225	56.25	4	HGLibB_16618,209|HGLibA_16642,5|HGLibA_16640,9|HGLibB_16619,2|HGLibB_16617,0|HGLibA_16641,0
MALSU1	224	56	4	HGLibB_27990,3|HGLibA_28031,214|HGLibB_27989,6|HGLibA_28030,1|HGLibA_28032,0|HGLibB_27991,0
PDLIM3	222	55.5	4	HGLibA_35913,3|HGLibB_35865,20|HGLibA_35914,1|HGLibB_35867,198|HGLibA_35912,0|HGLibB_35866,0
ZNF12	221	55.25	4	HGLibA_55449,173|HGLibA_55451,14|HGLibA_55450,21|HGLibB_55383,13|HGLibB_55382,0|HGLibB_55384,0
SMIM18	220	55	4	HGLibA_45740,163|HGLibB_45685,45|HGLibA_45739,8|HGLibB_45684,4|HGLibB_45686,0|HGLibA_45741,0
CROT	220	55	4	HGLibA_11214,10|HGLibB_11200,4|HGLibB_11202,3|HGLibB_11201,203|HGLibA_11212,0|HGLibA_11213,0
GAL3ST3	220	55	4	HGLibB_18478,8|HGLibB_18479,8|HGLibA_18503,29|HGLibB_18477,175|HGLibA_18502,0|HGLibA_18504,0
hsa-mir-4318	219	54.75	4	HGLibA_59991,11|HGLibA_59993,198|HGLibA_59990,8|HGLibA_59992,2
SULT1C2	219	54.75	4	HGLibA_47746,9|HGLibA_47745,182|HGLibB_47689,10|HGLibB_47688,18|HGLibA_47747,0|HGLibB_47690,0
RPS27A	218	54.5	4	HGLibB_42072,45|HGLibA_42124,169|HGLibA_42125,1|HGLibB_42071,3|HGLibA_42126,0|HGLibB_42073,0
ROPN1L	218	54.5	4	HGLibB_41715,6|HGLibA_41765,196|HGLibB_41713,13|HGLibA_41766,3|HGLibB_41714,0|HGLibA_41767,0
MXRA8	218	54.5	4	HGLibB_30586,179|HGLibA_30629,3|HGLibA_30628,29|HGLibA_30627,7|HGLibB_30587,0|HGLibB_30585,0
MXRA7	218	54.5	4	HGLibB_30583,28|HGLibA_30624,6|HGLibA_30625,8|HGLibA_30626,176|HGLibB_30584,0|HGLibB_30582,0
NUP214	218	54.5	4	HGLibA_33045,2|HGLibB_33000,9|HGLibA_33044,1|HGLibB_33001,206|HGLibA_33046,0|HGLibB_33002,0
IGFBP3	217	54.25	4	HGLibA_22822,5|HGLibA_22821,198|HGLibB_22790,9|HGLibA_22820,5|HGLibB_22791,0|HGLibB_22789,0
SLC25A1	215	53.75	4	HGLibA_44634,5|HGLibB_44581,163|HGLibA_44633,7|HGLibA_44632,40|HGLibB_44579,0|HGLibB_44580,0
ZFP36	215	53.75	4	HGLibB_55136,1|HGLibB_55137,154|HGLibA_55205,12|HGLibA_55203,48|HGLibA_55204,0|HGLibB_55138,0
CES1	214	53.5	4	HGLibA_09218,29|HGLibB_09211,177|HGLibA_09217,7|HGLibA_09219,1|HGLibB_09209,0|HGLibB_09210,0
PARPBP	214	53.5	4	HGLibB_35204,63|HGLibA_35250,4|HGLibB_35203,2|HGLibA_35251,145|HGLibB_35202,0|HGLibA_35249,0
SLC25A37	214	53.5	4	HGLibA_44722,6|HGLibB_44669,160|HGLibB_44671,3|HGLibB_44670,45|HGLibA_44724,0|HGLibA_44723,0
NRXN2	214	53.5	4	HGLibA_32735,7|HGLibA_32736,6|HGLibB_32691,11|HGLibB_32693,190|HGLibB_32692,0|HGLibA_32737,0
TPCN1	213	53.25	4	HGLibB_51042,13|HGLibA_51104,4|HGLibA_51105,192|HGLibB_51043,4|HGLibB_51041,0|HGLibA_51106,0
ZNF709	213	53.25	4	HGLibA_56604,18|HGLibA_56605,6|HGLibB_56537,17|HGLibB_56539,172|HGLibB_56538,0|HGLibA_56606,0
MGAM	212	53	4	HGLibB_29085,12|HGLibA_29125,191|HGLibA_29127,7|HGLibB_29084,2|HGLibA_29126,0|HGLibB_29086,0
MUT	211	52.75	4	HGLibB_30540,4|HGLibA_30584,186|HGLibB_30541,8|HGLibA_30583,13|HGLibB_30542,0|HGLibA_30582,0
HOXB3	211	52.75	4	HGLibA_21936,175|HGLibA_21935,24|HGLibB_21905,7|HGLibB_21906,5|HGLibA_21934,0|HGLibB_21907,0
NEK6	210	52.5	4	HGLibB_31615,3|HGLibB_31617,4|HGLibA_31658,199|HGLibB_31616,4|HGLibA_31659,0|HGLibA_31660,0
CDC42EP1	210	52.5	4	HGLibA_08566,146|HGLibB_08558,7|HGLibB_08559,9|HGLibA_08567,48|HGLibA_08565,0|HGLibB_08560,0
CCDC88C	210	52.5	4	HGLibB_07906,2|HGLibB_07907,201|HGLibA_07913,1|HGLibA_07912,6|HGLibB_07905,0|HGLibA_07914,0
CCRN4L	210	52.5	4	HGLibA_08181,7|HGLibA_08179,6|HGLibB_08172,12|HGLibA_08180,185|HGLibB_08173,0|HGLibB_08174,0
CNDP1	209	52.25	4	HGLibA_10251,11|HGLibB_10240,190|HGLibB_10239,5|HGLibA_10250,3|HGLibA_10252,0|HGLibB_10241,0
ASB15	208	52	4	HGLibB_03220,174|HGLibB_03218,6|HGLibA_03220,26|HGLibA_03221,2|HGLibB_03219,0|HGLibA_03222,0
ZNF527	208	52	4	HGLibA_56167,177|HGLibB_56101,21|HGLibB_56099,9|HGLibA_56168,1|HGLibA_56166,0|HGLibB_56100,0
NUTMG	207	51.75	4	HGLibA_33117,3|HGLibB_33073,189|HGLibB_33072,7|HGLibA_33116,8|HGLibB_33074,0
SLC23A1	206	51.5	4	HGLibB_44552,13|HGLibB_44554,1|HGLibA_44605,189|HGLibA_44606,3|HGLibB_44553,0|HGLibA_44607,0
SAV1	206	51.5	4	HGLibA_42786,2|HGLibA_42785,1|HGLibA_42784,197|HGLibB_42731,6|HGLibB_42732,0|HGLibB_42733,0
THBS1	206	51.5	4	HGLibA_49323,16|HGLibA_49321,172|HGLibB_49264,11|HGLibB_49262,7|HGLibA_49322,0|HGLibB_49263,0
SSU72	205	51.25	4	HGLibB_47133,17|HGLibB_47131,182|HGLibB_47132,1|HGLibA_47189,5|HGLibA_47188,0|HGLibA_47190,0
SNRPA1	204	51	4	HGLibA_45965,167|HGLibA_45966,6|HGLibA_45964,14|HGLibB_45909,17|HGLibB_45910,0|HGLibB_45908,0
PATE3	203	50.75	4	HGLibA_35278,6|HGLibA_35277,18|HGLibB_35230,166|HGLibA_35276,13|HGLibB_35231,0|HGLibB_35229,0
HERC3	203	50.75	4	HGLibB_21131,187|HGLibB_21132,3|HGLibA_21158,11|HGLibA_21160,2|HGLibB_21130,0|HGLibA_21159,0
PRRT1	203	50.75	4	HGLibB_38831,4|HGLibB_38832,1|HGLibA_38882,5|HGLibA_38880,193|HGLibA_38881,0|HGLibB_38833,0
NEFH	201	50.25	4	HGLibB_31574,7|HGLibB_31576,163|HGLibA_31616,8|HGLibB_31575,23|HGLibA_31618,0|HGLibA_31617,0
NKAIN2	201	50.25	4	HGLibA_31992,2|HGLibA_31993,179|HGLibB_31950,8|HGLibB_31949,12|HGLibB_31948,0|HGLibA_31991,0
PDE6C	201	50.25	4	HGLibA_35812,2|HGLibA_35811,1|HGLibB_35765,197|HGLibB_35764,1|HGLibB_35763,0|HGLibA_35810,0
RRM2B	201	50.25	4	HGLibA_42258,20|HGLibA_42257,1|HGLibB_42204,165|HGLibA_42256,15|HGLibB_42205,0|HGLibB_42203,0
FBF1	200	50	4	HGLibB_16911,8|HGLibA_16933,180|HGLibB_16910,7|HGLibA_16934,5|HGLibA_16935,0|HGLibB_16912,0
COG1	199	49.75	4	HGLibA_10471,8|HGLibB_10458,2|HGLibA_10469,1|HGLibB_10459,188|HGLibA_10470,0|HGLibB_10460,0
PIGM	199	49.75	4	HGLibB_36519,172|HGLibB_36520,9|HGLibA_36568,5|HGLibA_36567,13|HGLibB_36521,0|HGLibA_36566,0
COX4I2	198	49.5	4	HGLibB_10823,1|HGLibA_10833,10|HGLibA_10834,5|HGLibB_10821,182|HGLibA_10832,0|HGLibB_10822,0
DOK2	197	49.25	4	HGLibB_13749,5|HGLibB_13748,12|HGLibA_13771,19|HGLibA_13769,161|HGLibA_13770,0|HGLibB_13750,0
DNAJC10	197	49.25	4	HGLibA_13565,5|HGLibB_13544,11|HGLibA_13564,167|HGLibA_13563,14|HGLibB_13546,0|HGLibB_13545,0
DYRK3	197	49.25	4	HGLibB_14258,187|HGLibA_14280,1|HGLibA_14279,7|HGLibA_14281,2|HGLibB_14259,0|HGLibB_14257,0
HIST1H4H	196	49	4	HGLibA_21507,25|HGLibB_21478,166|HGLibB_21480,1|HGLibA_21508,4|HGLibA_21506,0|HGLibB_21479,0
HIST1H2BE	196	49	4	HGLibB_21394,25|HGLibA_21424,2|HGLibA_21423,168|HGLibB_21395,1|HGLibB_21396,0|HGLibA_21422,0
FOXD4L3	196	49	4	HGLibB_17823,189|HGLibA_17845,1|HGLibA_17846,3|HGLibB_17822,3|HGLibB_17824,0
FGFBP1	196	49	4	HGLibA_17425,2|HGLibA_17426,1|HGLibB_17402,186|HGLibB_17404,7|HGLibB_17403,0|HGLibA_17427,0
SPSB3	195	48.75	4	HGLibB_46808,181|HGLibA_46865,8|HGLibA_46864,3|HGLibB_46809,3|HGLibB_46807,0|HGLibA_46866,0
RANBP2	195	48.75	4	HGLibA_40200,4|HGLibA_40202,26|HGLibB_40151,161|HGLibB_40149,4|HGLibA_40201,0
MCM3	193	48.25	4	HGLibA_28608,2|HGLibB_28566,1|HGLibA_28607,2|HGLibB_28565,188|HGLibA_28606,0|HGLibB_28567,0
ANKDD1B	193	48.25	4	HGLibB_01946,177|HGLibA_01949,5|HGLibB_01948,8|HGLibA_01948,3|HGLibA_01950,0|HGLibB_01947,0
ZNF287	193	48.25	4	HGLibA_55755,2|HGLibB_55690,1|HGLibA_55756,45|HGLibB_55689,145|HGLibB_55688,0|HGLibA_55757,0
DAP	192	48	4	HGLibA_12315,178|HGLibB_12304,1|HGLibB_12302,6|HGLibA_12317,7|HGLibA_12316,0|HGLibB_12303,0
PIK3R6	192	48	4	HGLibA_36662,49|HGLibA_36664,1|HGLibB_36615,8|HGLibA_36663,134|HGLibB_36616,0|HGLibB_36617,0
ARL5A	192	48	4	HGLibB_02974,164|HGLibA_02974,8|HGLibB_02972,8|HGLibA_02976,12|HGLibB_02973,0|HGLibA_02975,0
SPP1	192	48	4	HGLibA_46770,1|HGLibA_46769,185|HGLibB_46713,2|HGLibA_46768,4|HGLibB_46711,0|HGLibB_46712,0
TREH	191	47.75	4	HGLibB_51286,1|HGLibB_51287,26|HGLibA_51352,163|HGLibA_51351,1|HGLibB_51288,0|HGLibA_51350,0
FAM120A	190	47.5	4	HGLibB_16033,74|HGLibA_16053,1|HGLibA_16055,113|HGLibA_16054,2|HGLibB_16032,0|HGLibB_16031,0
FKBP15	190	47.5	4	HGLibB_17537,80|HGLibA_17560,96|HGLibA_17562,6|HGLibA_17561,8|HGLibB_17538,0|HGLibB_17539,0
HID1	188	47	4	HGLibB_21267,1|HGLibA_21294,4|HGLibB_21265,2|HGLibB_21266,181|HGLibA_21295,0|HGLibA_21293,0
PEBP4	187	46.75	4	HGLibA_36016,16|HGLibB_35969,10|HGLibB_35967,150|HGLibA_36014,11|HGLibB_35968,0|HGLibA_36015,0
ZMAT3	185	46.25	4	HGLibB_55306,171|HGLibA_55372,1|HGLibA_55371,8|HGLibB_55304,5|HGLibB_55305,0|HGLibA_55373,0
CEP44	184	46	4	HGLibA_09140,3|HGLibB_09131,164|HGLibB_09132,14|HGLibA_09141,3|HGLibB_09133,0|HGLibA_09139,0
GALNT14	184	46	4	HGLibB_18516,2|HGLibA_18542,180|HGLibA_18543,1|HGLibA_18541,1|HGLibB_18518,0|HGLibB_18517,0
ZMYM3	183	45.75	4	HGLibB_55330,179|HGLibA_55395,1|HGLibA_55396,1|HGLibB_55329,2|HGLibA_55397,0|HGLibB_55328,0
POF1B	183	45.75	4	HGLibB_37415,5|HGLibA_37464,5|HGLibA_37465,165|HGLibB_37417,8|HGLibA_37466,0|HGLibB_37416,0
FRMD3	182	45.5	4	HGLibA_18011,5|HGLibB_17987,1|HGLibA_18010,26|HGLibB_17986,150|HGLibB_17988,0|HGLibA_18012,0
SRBD1	182	45.5	4	HGLibA_46924,12|HGLibA_46926,24|HGLibB_46869,4|HGLibB_46867,142|HGLibA_46925,0|HGLibB_46868,0
STOX2	181	45.25	4	HGLibB_47498,166|HGLibA_47554,3|HGLibA_47555,11|HGLibB_47499,1|HGLibA_47556,0|HGLibB_47497,0
WDR16	181	45.25	4	HGLibA_54034,18|HGLibB_53968,4|HGLibB_53969,152|HGLibA_54033,7|HGLibA_54035,0|HGLibB_53967,0
ZNF671	181	45.25	4	HGLibB_56435,166|HGLibB_56437,4|HGLibB_56436,6|HGLibA_56502,5|HGLibA_56504,0|HGLibA_56503,0
BAG3	181	45.25	4	HGLibB_04078,27|HGLibA_04081,1|HGLibB_04077,152|HGLibA_04079,1|HGLibB_04079,0|HGLibA_04080,0
OR52E2	179	44.75	4	HGLibA_34158,35|HGLibB_34113,3|HGLibB_34112,135|HGLibB_34111,6|HGLibA_34156,0|HGLibA_34157,0
SHPK	179	44.75	4	HGLibA_44078,5|HGLibA_44079,3|HGLibB_44024,12|HGLibB_44026,159|HGLibA_44077,0|HGLibB_44025,0
ZNF548	178	44.5	4	HGLibA_56206,1|HGLibB_56139,173|HGLibB_56138,1|HGLibA_56207,3|HGLibA_56205,0|HGLibB_56140,0
FAM229B	176	44	4	HGLibB_16520,1|HGLibA_16543,3|HGLibA_16542,157|HGLibB_16522,15|HGLibA_16544,0|HGLibB_16521,0
ZSCAN10	176	44	4	HGLibB_56919,39|HGLibA_56987,37|HGLibB_56920,99|HGLibA_56985,1|HGLibA_56986,0|HGLibB_56918,0
C10orf120	175	43.75	4	HGLibB_05044,9|HGLibB_05042,159|HGLibA_05045,2|HGLibA_05046,5|HGLibA_05047,0|HGLibB_05043,0
THBS3	175	43.75	4	HGLibB_49269,2|HGLibB_49268,167|HGLibA_49329,3|HGLibB_49270,3|HGLibA_49328,0|HGLibA_49327,0
C11orf49	172	43	4	HGLibA_05147,115|HGLibA_05149,9|HGLibB_05145,46|HGLibA_05148,2|HGLibB_05144,0|HGLibB_05143,0
IL24	172	43	4	HGLibB_23071,15|HGLibA_23103,1|HGLibB_23072,6|HGLibB_23073,150|HGLibA_23104,0|HGLibA_23102,0
TTC16	171	42.75	4	HGLibA_52058,5|HGLibB_51991,11|HGLibB_51993,2|HGLibA_52056,153|HGLibB_51992,0|HGLibA_52057,0
hsa-mir-4661	170	42.5	4	HGLibA_60753,1|HGLibA_60752,6|HGLibA_60754,161|HGLibA_60755,2
ACRV1	168	42	4	HGLibB_00539,107|HGLibA_00539,2|HGLibA_00538,19|HGLibB_00537,40|HGLibB_00538,0|HGLibA_00540,0
HAUS5	168	42	4	HGLibB_20858,161|HGLibA_20887,4|HGLibA_20885,2|HGLibA_20886,1|HGLibB_20859,0|HGLibB_20857,0
IL20	167	41.75	4	HGLibA_23073,5|HGLibB_23042,15|HGLibA_23072,7|HGLibA_23074,140|HGLibB_23043,0|HGLibB_23041,0
ZNF592	167	41.75	4	HGLibB_56271,2|HGLibB_56272,15|HGLibB_56270,145|HGLibA_56337,5|HGLibA_56339,0|HGLibA_56338,0
PARP12	165	41.25	4	HGLibB_35175,1|HGLibA_35220,143|HGLibA_35219,7|HGLibB_35173,14|HGLibB_35174,0|HGLibA_35221,0
MAP3K9	165	41.25	4	HGLibA_28204,5|HGLibA_28205,1|HGLibB_28164,150|HGLibB_28165,9|HGLibB_28163,0|HGLibA_28206,0
CLDN15	164	41	4	HGLibA_09861,3|HGLibA_09863,2|HGLibB_09853,18|HGLibA_09862,141|HGLibB_09852,0|HGLibB_09854,0
FAM219B	164	41	4	HGLibB_16480,10|HGLibA_16500,1|HGLibA_16502,127|HGLibA_16501,26|HGLibB_16478,0|HGLibB_16479,0
API5	163	40.75	4	HGLibA_02419,151|HGLibB_02416,8|HGLibA_02420,2|HGLibA_02418,2|HGLibB_02417,0|HGLibB_02418,0
TMEM2	163	40.75	4	HGLibA_50169,5|HGLibB_50107,149|HGLibA_50167,3|HGLibB_50109,6|HGLibA_50168,0|HGLibB_50108,0
AREL1	163	40.75	4	HGLibB_02642,3|HGLibA_02642,3|HGLibB_02640,156|HGLibA_02643,1|HGLibB_02641,0
ZNF639	163	40.75	4	HGLibB_56374,5|HGLibA_56440,144|HGLibA_56439,4|HGLibB_56372,10|HGLibB_56373,0|HGLibA_56441,0
FAM118B	162	40.5	4	HGLibB_16029,156|HGLibB_16028,2|HGLibA_16052,2|HGLibB_16030,2|HGLibA_16051,0|HGLibA_16050,0
TMEM145	161	40.25	4	HGLibA_49972,2|HGLibA_49973,4|HGLibB_49914,148|HGLibA_49974,7|HGLibB_49912,0|HGLibB_49913,0
SUMF2	160	40	4	HGLibA_47773,1|HGLibB_47716,154|HGLibA_47772,4|HGLibB_47715,1|HGLibA_47774,0|HGLibB_47717,0
SIDT2	155	38.75	4	HGLibB_44064,100|HGLibA_44116,48|HGLibA_44117,3|HGLibB_44063,4|HGLibA_44118,0|HGLibB_44065,0
C10orf2	149	37.25	4	HGLibA_05061,1|HGLibA_05062,53|HGLibB_05058,9|HGLibB_05056,86|HGLibB_05057,0|HGLibA_05060,0
HP	148	37	4	HGLibA_22011,23|HGLibA_22010,4|HGLibB_21980,2|HGLibB_21982,119|HGLibA_22009,0|HGLibB_21981,0
POP7	148	37	4	HGLibB_37646,139|HGLibA_37696,5|HGLibA_37697,3|HGLibB_37647,1|HGLibB_37648,0|HGLibA_37695,0
AGRN	147	36.75	4	HGLibB_01249,1|HGLibA_01249,22|HGLibB_01247,7|HGLibA_01250,117|HGLibA_01251,0|HGLibB_01248,0
FMNL1	145	36.25	4	HGLibA_17692,36|HGLibA_17694,17|HGLibB_17670,1|HGLibB_17671,91|HGLibA_17693,0|HGLibB_17669,0
SLIT1	145	36.25	4	HGLibB_45453,57|HGLibA_45504,6|HGLibA_45506,8|HGLibA_45505,74|HGLibB_45452,0|HGLibB_45451,0
KIF7	143	35.75	4	HGLibA_24961,1|HGLibA_24962,1|HGLibB_24927,131|HGLibA_24960,10|HGLibB_24926,0|HGLibB_24928,0
OR4K17	141	35.25	4	HGLibA_34029,10|HGLibA_34028,1|HGLibA_34027,116|HGLibB_33982,14|HGLibB_33984,0|HGLibB_33983,0
CDKN1C	137	34.25	4	HGLibB_08820,5|HGLibB_08819,1|HGLibA_08827,3|HGLibA_08826,128|HGLibB_08821,0|HGLibA_08828,0
GPS1	137	34.25	4	HGLibA_20149,114|HGLibB_20122,8|HGLibB_20120,11|HGLibA_20148,4|HGLibA_20150,0|HGLibB_20121,0
LSM3	134	33.5	4	HGLibB_27500,1|HGLibA_27539,4|HGLibB_27499,4|HGLibA_27538,125|HGLibB_27498,0|HGLibA_27540,0
COL6A2	133	33.25	4	HGLibA_10598,54|HGLibB_10588,11|HGLibB_10587,62|HGLibA_10600,6|HGLibB_10589,0|HGLibA_10599,0
SRP14	130	32.5	4	HGLibA_47001,102|HGLibA_46999,16|HGLibB_46944,5|HGLibB_46943,7|HGLibB_46942,0|HGLibA_47000,0
ADK	129	32.25	4	HGLibA_00988,11|HGLibB_00986,111|HGLibB_00987,2|HGLibA_00990,5|HGLibA_00989,0|HGLibB_00988,0
TMC4	121	30.25	4	HGLibA_49758,23|HGLibB_49698,2|HGLibA_49756,12|HGLibB_49696,84|HGLibA_49757,0|HGLibB_49697,0
PRKACA	119	29.75	4	HGLibA_38504,90|HGLibB_38455,6|HGLibA_38503,15|HGLibA_38502,8|HGLibB_38453,0|HGLibB_38454,0
SECTM1	114	28.5	4	HGLibA_43270,1|HGLibA_43271,12|HGLibB_43218,96|HGLibB_43219,5|HGLibA_43272,0|HGLibB_43217,0
ZNF438	114	28.5	4	HGLibB_55927,98|HGLibA_55992,10|HGLibA_55993,5|HGLibB_55926,1|HGLibA_55994,0|HGLibB_55925,0
VPRBP	114	28.5	4	HGLibA_53719,4|HGLibB_53652,9|HGLibB_53654,15|HGLibB_53653,86|HGLibA_53720,0|HGLibA_53718,0
RASSF4	112	28	4	HGLibB_40333,8|HGLibA_40382,12|HGLibA_40383,2|HGLibB_40331,90|HGLibB_40332,0|HGLibA_40384,0
ZNF644	112	28	4	HGLibB_56379,9|HGLibB_56380,9|HGLibA_56445,84|HGLibA_56446,10|HGLibB_56378,0|HGLibA_56447,0
LRRC1	112	28	4	HGLibB_27204,8|HGLibB_27205,43|HGLibA_27246,48|HGLibA_27244,13|HGLibB_27206,0|HGLibA_27245,0
FYB	107	26.75	4	HGLibA_18249,90|HGLibB_18224,5|HGLibA_18247,11|HGLibB_18222,1|HGLibB_18223,0|HGLibA_18248,0
PLSCR5	106	26.5	4	HGLibA_37243,22|HGLibA_37244,75|HGLibB_37193,5|HGLibA_37242,4|HGLibB_37194,0|HGLibB_37195,0
SPATA31D1	103	25.75	4	HGLibA_46496,10|HGLibB_46439,12|HGLibB_46438,71|HGLibA_46495,10|HGLibB_46440,0|HGLibA_46494,0
BCL3	101	25.25	4	HGLibB_04328,67|HGLibB_04326,5|HGLibA_04330,1|HGLibB_04327,28|HGLibA_04329,0|HGLibA_04328,0
TBPL1	99	24.75	4	HGLibB_48566,10|HGLibA_48626,1|HGLibB_48568,36|HGLibA_48627,52|HGLibA_48625,0|HGLibB_48567,0
STRADB	96	24	4	HGLibA_47575,4|HGLibB_47519,86|HGLibB_47520,5|HGLibA_47577,1|HGLibA_47576,0|HGLibB_47518,0
SLC44A4	96	24	4	HGLibA_45165,4|HGLibB_45112,5|HGLibA_45167,1|HGLibA_45166,86|HGLibB_45113,0|HGLibB_45114,0
PAQR4	89	22.25	4	HGLibB_35113,48|HGLibA_35161,32|HGLibB_35114,7|HGLibA_35160,2|HGLibA_35159,0|HGLibB_35115,0
TMEM164	88	22	4	HGLibB_49972,24|HGLibA_50034,28|HGLibA_50032,13|HGLibB_49973,23|HGLibB_49974,0|HGLibA_50033,0
PXDC1	84	21	4	HGLibA_39645,6|HGLibB_39596,2|HGLibB_39597,66|HGLibA_39646,10|HGLibA_39647,0|HGLibB_39595,0
CDY2B	84	21	4	HGLibA_08914,4|HGLibA_08915,63|HGLibB_08908,8|HGLibB_08907,9
PARP16	78	19.5	4	HGLibB_35183,72|HGLibA_35229,1|HGLibB_35182,4|HGLibB_35184,1|HGLibA_35228,0|HGLibA_35230,0
SFMBT1	76	19	4	HGLibA_43720,6|HGLibB_43669,25|HGLibA_43721,7|HGLibA_43722,38|HGLibB_43668,0|HGLibB_43667,0
MSL3	76	19	4	HGLibA_30216,10|HGLibA_30217,49|HGLibA_30218,9|HGLibB_30176,8|HGLibB_30177,0|HGLibB_30175,0
OR4C6	74	18.5	4	HGLibA_33963,7|HGLibA_33962,10|HGLibA_33961,45|HGLibB_33918,12|HGLibB_33916,0|HGLibB_33917,0
PUSL1	70	17.5	4	HGLibA_39610,4|HGLibB_39560,61|HGLibA_39609,3|HGLibA_39611,2|HGLibB_39561,0|HGLibB_39559,0
ZNF266	69	17.25	4	HGLibA_55698,49|HGLibA_55699,1|HGLibB_55631,10|HGLibB_55632,9|HGLibB_55633,0|HGLibA_55700,0
ENTPD7	67	16.75	4	HGLibA_15214,10|HGLibA_15215,49|HGLibB_15194,7|HGLibA_15216,1|HGLibB_15192,0|HGLibB_15193,0
CCDC108	67	16.75	4	HGLibB_07524,27|HGLibA_07528,8|HGLibA_07529,9|HGLibB_07523,23|HGLibB_07522,0|HGLibA_07530,0
NIPAL1	66	16.5	4	HGLibB_31913,4|HGLibB_31912,7|HGLibB_31914,50|HGLibA_31955,5|HGLibA_31957,0|HGLibA_31956,0
AXDND1	66	16.5	4	HGLibB_03917,3|HGLibB_03915,3|HGLibA_03918,3|HGLibA_03919,57|HGLibA_03917,0|HGLibB_03916,0
OSGIN2	65	16.25	4	HGLibA_34690,9|HGLibB_34645,3|HGLibA_34691,11|HGLibB_34644,42|HGLibB_34646,0|HGLibA_34689,0
TMEM234	61	15.25	4	HGLibB_50208,1|HGLibA_50267,3|HGLibA_50268,6|HGLibB_50207,51|HGLibB_50206,0|HGLibA_50266,0
TRABD	60	15	4	HGLibB_51166,51|HGLibA_51227,6|HGLibA_51229,2|HGLibA_51228,1|HGLibB_51164,0|HGLibB_51165,0
SCARB1	48	12	4	HGLibA_42870,29|HGLibB_42816,4|HGLibA_42869,8|HGLibA_42868,7|HGLibB_42817,0|HGLibB_42815,0
CNNM1	48	12	4	HGLibB_10302,1|HGLibB_10304,14|HGLibA_10314,18|HGLibA_10313,15|HGLibB_10303,0|HGLibA_10315,0
YEATS4	46	11.5	4	HGLibA_54659,13|HGLibB_54591,8|HGLibB_54590,18|HGLibB_54592,7|HGLibA_54657,0|HGLibA_54658,0
GGH	44	11	4	HGLibB_18972,2|HGLibA_18997,10|HGLibA_18999,24|HGLibA_18998,8|HGLibB_18974,0|HGLibB_18973,0
TFDP3	44	11	4	HGLibA_49156,12|HGLibA_49157,6|HGLibB_49098,13|HGLibA_49158,13|HGLibB_49099,0|HGLibB_49097,0
SRCAP	44	11	4	HGLibA_46932,2|HGLibA_46930,1|HGLibB_46875,7|HGLibA_46931,34|HGLibB_46873,0|HGLibB_46874,0
TUBB1	42	10.5	4	HGLibA_52274,13|HGLibA_52272,24|HGLibB_52208,4|HGLibA_52273,1|HGLibB_52209,0|HGLibB_52207,0
SEMG2	40	10	4	HGLibB_43330,27|HGLibB_43329,4|HGLibA_43381,1|HGLibB_43328,8|HGLibA_43382,0|HGLibA_43383,0
ROMO1	37	9.25	4	HGLibA_41757,27|HGLibB_41705,5|HGLibA_41756,4|HGLibA_41758,1|HGLibB_41704,0|HGLibB_41706,0
ACTR3C	35	8.75	4	HGLibB_00663,7|HGLibB_00665,5|HGLibA_00665,17|HGLibA_00664,6|HGLibB_00664,0|HGLibA_00666,0
EPGN	34	8.5	4	HGLibB_15258,1|HGLibA_15281,1|HGLibA_15280,5|HGLibB_15259,27|HGLibB_15260,0|HGLibA_15282,0
PROCR	31	7.75	4	HGLibA_38655,5|HGLibB_38606,1|HGLibB_38607,6|HGLibA_38657,19|HGLibB_38608,0|HGLibA_38656,0
SPATA19	30	7.5	4	HGLibB_46384,2|HGLibA_46440,1|HGLibA_46441,9|HGLibA_46442,18|HGLibB_46385,0|HGLibB_46386,0
OR8U8	30	7.5	4	HGLibA_34558,11|HGLibA_34559,5|HGLibB_34514,4|HGLibB_34513,10|HGLibA_34560,0
HSDL2	29	7.25	4	HGLibA_22218,3|HGLibB_22188,3|HGLibB_22187,20|HGLibA_22216,3|HGLibB_22189,0|HGLibA_22217,0
TBC1D22A	29	7.25	4	HGLibB_48445,1|HGLibA_48504,10|HGLibB_48444,8|HGLibB_48443,10|HGLibA_48502,0|HGLibA_48503,0
CEBPZ	28	7	4	HGLibA_08970,1|HGLibB_08963,8|HGLibB_08964,9|HGLibB_08965,10|HGLibA_08972,0|HGLibA_08971,0
TBCC	28	7	4	HGLibB_48525,7|HGLibA_48584,6|HGLibA_48583,7|HGLibA_48585,8|HGLibB_48524,0|HGLibB_48526,0
OR4L1	28	7	4	HGLibA_34038,8|HGLibB_33992,9|HGLibA_34037,2|HGLibA_34036,9|HGLibB_33991,0|HGLibB_33993,0
ZNF605	26	6.5	4	HGLibA_56364,4|HGLibB_56298,3|HGLibB_56299,10|HGLibA_56365,9|HGLibB_56297,0|HGLibA_56366,0
RIBC1	25	6.25	4	HGLibA_41228,5|HGLibB_41177,7|HGLibA_41229,7|HGLibB_41176,6|HGLibA_41230,0|HGLibB_41178,0
RGN	25	6.25	4	HGLibA_41020,1|HGLibB_40968,9|HGLibB_40969,8|HGLibA_41019,7|HGLibA_41018,0|HGLibB_40967,0
UBASH3B	24	6	4	HGLibB_52497,10|HGLibA_52562,3|HGLibA_52560,4|HGLibB_52496,7|HGLibB_52495,0|HGLibA_52561,0
POLD2	23	5.75	4	HGLibA_37495,1|HGLibB_37447,13|HGLibB_37446,4|HGLibA_37496,5|HGLibA_37494,0|HGLibB_37445,0
hsa-mir-384	22	5.5	4	HGLibA_59487,11|HGLibA_59488,8|HGLibA_59490,1|HGLibA_59489,2
KCNE1	21	5.25	4	HGLibA_24184,4|HGLibB_24148,10|HGLibB_24150,4|HGLibA_24183,3|HGLibA_24182,0|HGLibB_24149,0
INTS10	21	5.25	4	HGLibB_23377,7|HGLibA_23409,6|HGLibA_23410,5|HGLibA_23408,3|HGLibB_23378,0|HGLibB_23376,0
HYKK	19	4.75	4	HGLibA_22454,11|HGLibB_22425,6|HGLibA_22456,1|HGLibA_22455,1|HGLibB_22424,0
CLPTM1L	19	4.75	4	HGLibB_10105,4|HGLibA_10115,3|HGLibB_10106,6|HGLibA_10116,6|HGLibB_10107,0|HGLibA_10117,0
FMOD	18	4.5	4	HGLibB_17695,6|HGLibB_17694,2|HGLibA_17718,1|HGLibB_17693,9|HGLibA_17717,0|HGLibA_17716,0
NME3	17	4.25	4	HGLibB_32116,4|HGLibA_32161,7|HGLibA_32159,2|HGLibB_32118,4|HGLibA_32160,0|HGLibB_32117,0
CDK17	13	3.25	4	HGLibB_08738,2|HGLibA_08747,9|HGLibB_08740,1|HGLibA_08746,1|HGLibB_08739,0|HGLibA_08745,0
NPRL2	127709	42569.7	3	HGLibB_32472,1|HGLibB_32473,14|HGLibA_32517,127694|HGLibA_32516,0|HGLibB_32474,0|HGLibA_32518,0
MAN2A2	1365	455	3	HGLibA_28073,295|HGLibB_28033,215|HGLibA_28074,855|HGLibB_28032,0|HGLibB_28031,0|HGLibA_28072,0
DEFA1	1351	450.333	3	HGLibA_12792,561|HGLibB_12778,228|HGLibB_12777,562|HGLibB_12779,0
FERD3L	1242	414	3	HGLibA_17291,390|HGLibB_17269,684|HGLibB_17267,168|HGLibA_17290,0|HGLibA_17292,0|HGLibB_17268,0
OR1J1	1240	413.333	3	HGLibA_33674,413|HGLibA_33675,490|HGLibB_33629,337|HGLibA_33673,0|HGLibB_33630,0|HGLibB_33628,0
THYN1	1181	393.667	3	HGLibA_49428,82|HGLibA_49427,180|HGLibA_49426,919|HGLibB_49366,0|HGLibB_49367,0|HGLibB_49368,0
CLVS1	1135	378.333	3	HGLibB_10158,353|HGLibA_10168,399|HGLibB_10156,383|HGLibA_10166,0|HGLibA_10167,0|HGLibB_10157,0
UGT1A9	1135	378.333	3	HGLibA_52901,396|HGLibA_52900,236|HGLibA_52899,503
LRRIQ4	1115	371.667	3	HGLibA_27460,445|HGLibB_27422,7|HGLibA_27461,663|HGLibA_27462,0|HGLibB_27420,0|HGLibB_27421,0
RFXAP	1104	368	3	HGLibB_40938,185|HGLibA_40990,545|HGLibB_40937,374|HGLibA_40988,0|HGLibA_40989,0|HGLibB_40939,0
SPAG11B	1083	361	3	HGLibB_46291,546|HGLibA_46347,336|HGLibB_46293,201|HGLibA_46349,0|HGLibB_46292,0
PCDHB12	1071	357	3	HGLibA_35478,203|HGLibA_35477,18|HGLibA_35479,850|HGLibB_35431,0|HGLibB_35432,0|HGLibB_35430,0
C4orf22	1042	347.333	3	HGLibA_06306,410|HGLibB_06300,203|HGLibA_06305,429|HGLibB_06302,0|HGLibA_06304,0|HGLibB_06301,0
SMCHD1	1029	343	3	HGLibB_45608,474|HGLibA_45662,343|HGLibA_45661,212|HGLibB_45606,0|HGLibA_45663,0|HGLibB_45607,0
C7orf73	1009	336.333	3	HGLibA_06589,398|HGLibA_06591,392|HGLibB_06585,219|HGLibB_06586,0|HGLibA_06590,0
LOC284385	1009	336.333	3	HGLibA_26914,514|HGLibB_26875,156|HGLibB_26877,339|HGLibA_26915,0|HGLibA_26916,0|HGLibB_26876,0
ZNF486	1005	335	3	HGLibA_56082,299|HGLibA_56083,144|HGLibA_56084,562|HGLibB_56016,0|HGLibB_56015,0|HGLibB_56017,0
NLRP5	998	332.667	3	HGLibA_32125,413|HGLibA_32124,190|HGLibA_32123,395|HGLibB_32080,0|HGLibB_32081,0|HGLibB_32082,0
HSD11B1	976	325.333	3	HGLibA_22159,197|HGLibA_22160,731|HGLibB_22131,48|HGLibA_22161,0|HGLibB_22132,0|HGLibB_22130,0
SH2D2A	962	320.667	3	HGLibA_43890,4|HGLibB_43835,365|HGLibB_43836,593|HGLibB_43837,0|HGLibA_43889,0|HGLibA_43888,0
TPM2	956	318.667	3	HGLibA_51144,557|HGLibA_51145,213|HGLibB_51082,186|HGLibB_51081,0|HGLibB_51080,0|HGLibA_51143,0
CCT3	952	317.333	3	HGLibA_08197,199|HGLibB_08192,518|HGLibA_08198,235|HGLibB_08191,0|HGLibB_08190,0|HGLibA_08199,0
TNIP2	950	316.667	3	HGLibA_50837,13|HGLibA_50839,721|HGLibA_50838,216|HGLibB_50775,0|HGLibB_50777,0|HGLibB_50776,0
MTPN	944	314.667	3	HGLibB_30419,174|HGLibA_30459,319|HGLibA_30460,451|HGLibB_30418,0|HGLibA_30461,0|HGLibB_30417,0
RGS21	938	312.667	3	HGLibA_41084,593|HGLibB_41034,178|HGLibB_41035,167|HGLibA_41085,0|HGLibA_41086,0|HGLibB_41033,0
hsa-mir-134	937	312.333	3	HGLibA_57785,235|HGLibA_57784,182|HGLibA_57786,520|HGLibA_57783,0
SULT2B1	931	310.333	3	HGLibA_47760,209|HGLibA_47762,221|HGLibA_47761,501|HGLibB_47705,0|HGLibB_47703,0|HGLibB_47704,0
FAXC	931	310.333	3	HGLibB_16906,23|HGLibA_16927,719|HGLibA_16929,189|HGLibB_16905,0|HGLibA_16928,0|HGLibB_16904,0
VIM	929	309.667	3	HGLibA_53657,406|HGLibB_53590,519|HGLibA_53655,4|HGLibA_53656,0|HGLibB_53589,0|HGLibB_53591,0
MXD1	929	309.667	3	HGLibA_30609,207|HGLibA_30610,154|HGLibB_30567,568|HGLibA_30611,0|HGLibB_30569,0|HGLibB_30568,0
PRKD1	919	306.333	3	HGLibA_38567,364|HGLibB_38516,386|HGLibB_38518,169|HGLibA_38565,0|HGLibA_38566,0|HGLibB_38517,0
RND2	915	305	3	HGLibA_41448,199|HGLibA_41447,554|HGLibB_41395,162|HGLibB_41396,0|HGLibA_41449,0|HGLibB_41397,0
KDM2B	911	303.667	3	HGLibB_24464,160|HGLibA_24498,382|HGLibA_24496,369|HGLibB_24463,0|HGLibA_24497,0|HGLibB_24462,0
PCCB	906	302	3	HGLibA_35381,191|HGLibB_35335,484|HGLibA_35383,231|HGLibB_35334,0|HGLibB_35336,0|HGLibA_35382,0
EDN2	904	301.333	3	HGLibB_14449,159|HGLibA_14472,544|HGLibB_14451,201|HGLibB_14450,0|HGLibA_14471,0|HGLibA_14473,0
AGXT2	900	300	3	HGLibB_01271,230|HGLibB_01272,510|HGLibA_01275,160|HGLibA_01273,0|HGLibB_01273,0|HGLibA_01274,0
PYGM	900	300	3	HGLibA_39691,417|HGLibA_39690,298|HGLibB_39640,185|HGLibA_39692,0|HGLibB_39641,0|HGLibB_39639,0
RPL31	898	299.333	3	HGLibA_41937,166|HGLibA_41938,542|HGLibB_41883,190|HGLibA_41936,0|HGLibB_41885,0|HGLibB_41884,0
SLC26A9	898	299.333	3	HGLibA_44810,206|HGLibA_44811,214|HGLibB_44756,478|HGLibB_44757,0|HGLibA_44809,0|HGLibB_44758,0
FAM64A	898	299.333	3	HGLibB_16643,372|HGLibA_16664,375|HGLibB_16642,151|HGLibA_16666,0|HGLibA_16665,0|HGLibB_16641,0
RGS22	897	299	3	HGLibA_41088,382|HGLibB_41036,235|HGLibA_41087,280|HGLibB_41038,0|HGLibA_41089,0|HGLibB_41037,0
SHC3	895	298.333	3	HGLibA_44006,185|HGLibB_43952,328|HGLibA_44007,382|HGLibB_43953,0|HGLibB_43954,0|HGLibA_44005,0
MAPK3	890	296.667	3	HGLibA_28272,35|HGLibA_28271,191|HGLibB_28229,664|HGLibB_28230,0|HGLibB_28231,0|HGLibA_28270,0
IQCH	890	296.667	3	HGLibB_23486,2|HGLibA_23521,554|HGLibA_23520,334|HGLibA_23519,0|HGLibB_23488,0|HGLibB_23487,0
PGF	889	296.333	3	HGLibA_36233,198|HGLibB_36187,439|HGLibB_36186,252|HGLibA_36235,0|HGLibB_36188,0|HGLibA_36234,0
RCAN2	887	295.667	3	HGLibB_40621,23|HGLibA_40672,381|HGLibB_40619,483|HGLibA_40670,0|HGLibB_40620,0|HGLibA_40671,0
GPD2	885	295	3	HGLibA_19789,442|HGLibA_19788,238|HGLibB_19760,205|HGLibA_19790,0|HGLibB_19762,0|HGLibB_19761,0
KLHL2	875	291.667	3	HGLibA_25147,283|HGLibB_25113,360|HGLibA_25146,232|HGLibB_25112,0|HGLibB_25111,0|HGLibA_25148,0
DOK4	875	291.667	3	HGLibA_13777,5|HGLibB_13756,402|HGLibA_13775,468|HGLibB_13754,0|HGLibA_13776,0|HGLibB_13755,0
TMEM63A	864	288	3	HGLibB_50413,401|HGLibB_50415,17|HGLibA_50475,446|HGLibA_50473,0|HGLibB_50414,0|HGLibA_50474,0
CD40	859	286.333	3	HGLibB_08377,130|HGLibA_08383,524|HGLibA_08385,205|HGLibB_08378,0|HGLibA_08384,0|HGLibB_08376,0
HRK	855	285	3	HGLibA_22105,421|HGLibB_22076,429|HGLibB_22078,5|HGLibA_22107,0|HGLibB_22077,0|HGLibA_22106,0
MTMR9	850	283.333	3	HGLibA_30441,185|HGLibA_30442,134|HGLibA_30443,531|HGLibB_30400,0|HGLibB_30399,0|HGLibB_30401,0
VASH2	849	283	3	HGLibB_53467,473|HGLibA_53534,194|HGLibB_53468,182|HGLibA_53532,0|HGLibB_53466,0|HGLibA_53533,0
TBC1D26	846	282	3	HGLibB_48458,158|HGLibB_48459,401|HGLibA_48518,287|HGLibA_48519,0|HGLibA_48517,0
MRPS36	845	281.667	3	HGLibA_30101,413|HGLibB_30060,95|HGLibA_30100,337|HGLibA_30102,0|HGLibB_30059,0|HGLibB_30061,0
TSPYL2	845	281.667	3	HGLibA_51982,202|HGLibB_51916,536|HGLibA_51981,107|HGLibA_51983,0|HGLibB_51917,0|HGLibB_51918,0
FAHD1	843	281	3	HGLibB_15933,162|HGLibA_15955,217|HGLibA_15954,464|HGLibB_15932,0|HGLibA_15956,0|HGLibB_15934,0
DNAJC7	842	280.667	3	HGLibA_13637,6|HGLibB_13616,368|HGLibB_13618,468|HGLibB_13617,0|HGLibA_13636,0|HGLibA_13635,0
DCLK2	840	280	3	HGLibB_12488,13|HGLibB_12487,657|HGLibA_12503,170|HGLibA_12502,0|HGLibA_12501,0|HGLibB_12489,0
UBR4	828	276	3	HGLibA_52756,196|HGLibB_52691,432|HGLibB_52690,200|HGLibA_52757,0|HGLibA_52755,0|HGLibB_52692,0
MCUR1	828	276	3	HGLibA_28663,182|HGLibA_28664,556|HGLibB_28623,90|HGLibB_28622,0|HGLibB_28624,0|HGLibA_28665,0
MOGS	826	275.333	3	HGLibA_29633,170|HGLibA_29634,202|HGLibA_29632,454|HGLibB_29593,0|HGLibB_29591,0|HGLibB_29592,0
ADPRHL2	825	275	3	HGLibA_01031,365|HGLibA_01032,96|HGLibB_01028,364|HGLibA_01030,0|HGLibB_01029,0|HGLibB_01030,0
hsa-mir-647	823	274.333	3	HGLibA_62833,221|HGLibA_62830,131|HGLibA_62832,471|HGLibA_62831,0
PAFAH1B2	823	274.333	3	HGLibB_34945,169|HGLibA_34991,243|HGLibA_34992,411|HGLibA_34993,0|HGLibB_34947,0|HGLibB_34946,0
TBCK	822	274	3	HGLibA_48599,236|HGLibB_48539,198|HGLibA_48598,388|HGLibA_48600,0|HGLibB_48541,0|HGLibB_48540,0
SLITRK1	809	269.667	3	HGLibA_45514,557|HGLibB_45461,173|HGLibB_45460,79|HGLibA_45513,0|HGLibB_45459,0|HGLibA_45512,0
DAO	807	269	3	HGLibB_12298,149|HGLibB_12296,166|HGLibA_12311,492|HGLibA_12309,0|HGLibB_12297,0|HGLibA_12310,0
MED9	807	269	3	HGLibA_28819,36|HGLibA_28820,403|HGLibA_28821,368|HGLibB_28780,0|HGLibB_28779,0|HGLibB_28778,0
SLC30A10	805	268.333	3	HGLibB_44848,377|HGLibA_44899,229|HGLibB_44847,199|HGLibA_44901,0|HGLibB_44846,0|HGLibA_44900,0
EFCAB14	804	268	3	HGLibB_14511,444|HGLibB_14510,177|HGLibA_14531,183|HGLibB_14509,0|HGLibA_14533,0|HGLibA_14532,0
GPR39	800	266.667	3	HGLibA_20039,393|HGLibA_20037,404|HGLibB_20010,3|HGLibB_20009,0|HGLibA_20038,0|HGLibB_20011,0
SQSTM1	800	266.667	3	HGLibA_46918,287|HGLibA_46919,203|HGLibB_46863,310|HGLibA_46920,0|HGLibB_46862,0|HGLibB_46861,0
EID2B	798	266	3	HGLibB_14678,6|HGLibB_14677,190|HGLibA_14700,602|HGLibA_14699,0|HGLibB_14676,0|HGLibA_14698,0
SLC12A7	795	265	3	HGLibA_44374,2|HGLibA_44376,606|HGLibA_44375,187|HGLibB_44321,0|HGLibB_44322,0|HGLibB_44323,0
ABCD4	794	264.667	3	HGLibA_00200,14|HGLibA_00199,590|HGLibB_00199,190|HGLibB_00200,0|HGLibA_00201,0|HGLibB_00201,0
EPHB2	792	264	3	HGLibB_15293,19|HGLibA_15314,179|HGLibA_15315,594|HGLibA_15313,0|HGLibB_15291,0|HGLibB_15292,0
ASCL5	791	263.667	3	HGLibB_03276,576|HGLibA_03277,40|HGLibA_03279,175|HGLibA_03278,0|HGLibB_03277,0|HGLibB_03275,0
TMEM160	791	263.667	3	HGLibA_50021,373|HGLibB_49960,226|HGLibB_49961,192|HGLibA_50020,0|HGLibA_50022,0|HGLibB_49962,0
PPP1R3D	790	263.333	3	HGLibB_38057,328|HGLibA_38107,7|HGLibA_38108,455|HGLibA_38106,0|HGLibB_38059,0|HGLibB_38058,0
TRH	790	263.333	3	HGLibB_51315,102|HGLibA_51377,377|HGLibA_51378,311|HGLibA_51379,0|HGLibB_51314,0|HGLibB_51313,0
DCSTAMP	786	262	3	HGLibA_12536,370|HGLibA_12535,221|HGLibB_12520,195|HGLibB_12521,0|HGLibA_12534,0|HGLibB_12522,0
OR1A2	786	262	3	HGLibB_33600,12|HGLibA_33643,178|HGLibA_33644,596|HGLibA_33645,0|HGLibB_33598,0|HGLibB_33599,0
FSTL5	781	260.333	3	HGLibA_18110,218|HGLibB_18086,192|HGLibB_18085,371|HGLibB_18087,0|HGLibA_18111,0|HGLibA_18109,0
KIAA0922	780	260	3	HGLibB_24632,266|HGLibA_24667,327|HGLibA_24666,187|HGLibA_24668,0|HGLibB_24633,0|HGLibB_24634,0
KLHL32	774	258	3	HGLibA_25187,200|HGLibB_25150,189|HGLibB_25152,385|HGLibB_25151,0|HGLibA_25185,0|HGLibA_25186,0
EPPK1	774	258	3	HGLibA_15363,379|HGLibB_15339,382|HGLibA_15361,13|HGLibA_15362,0|HGLibB_15341,0|HGLibB_15340,0
hsa-mir-4527	772	257.333	3	HGLibA_60568,156|HGLibA_60571,266|HGLibA_60570,350|HGLibA_60569,0
COX7A1	771	257	3	HGLibB_10846,3|HGLibA_10857,231|HGLibA_10858,537|HGLibA_10856,0|HGLibB_10845,0|HGLibB_10847,0
hsa-mir-5704	770	256.667	3	HGLibA_62358,174|HGLibA_62357,7|HGLibA_62355,589|HGLibA_62356,0
HAGH	768	256	3	HGLibA_20815,500|HGLibB_20786,162|HGLibB_20787,106|HGLibB_20785,0|HGLibA_20813,0|HGLibA_20814,0
OPN1SW	767	255.667	3	HGLibA_33432,374|HGLibB_33387,195|HGLibA_33430,198|HGLibA_33431,0|HGLibB_33385,0|HGLibB_33386,0
TCEAL2	765	255	3	HGLibA_48708,403|HGLibB_48647,150|HGLibA_48706,212|HGLibB_48648,0|HGLibA_48707,0|HGLibB_48649,0
USP8	763	254.333	3	HGLibA_53412,233|HGLibA_53414,175|HGLibB_53347,355|HGLibB_53348,0|HGLibB_53346,0|HGLibA_53413,0
ZNF648	763	254.333	3	HGLibA_56455,237|HGLibB_56387,120|HGLibA_56456,406|HGLibB_56389,0|HGLibB_56388,0|HGLibA_56454,0
PPP5C	763	254.333	3	HGLibB_38163,196|HGLibB_38162,168|HGLibA_38213,399|HGLibA_38212,0|HGLibA_38211,0|HGLibB_38164,0
HSD17B12	759	253	3	HGLibB_22149,5|HGLibA_22177,398|HGLibA_22178,356|HGLibA_22179,0|HGLibB_22150,0|HGLibB_22148,0
hsa-mir-4295	758	252.667	3	HGLibA_59891,18|HGLibA_59890,266|HGLibA_59893,474|HGLibA_59892,0
FNIP2	758	252.667	3	HGLibA_17767,439|HGLibB_17745,210|HGLibA_17768,109|HGLibA_17769,0|HGLibB_17746,0|HGLibB_17744,0
ATG16L1	756	252	3	HGLibA_03474,359|HGLibA_03472,7|HGLibB_03472,390|HGLibA_03473,0|HGLibB_03471,0|HGLibB_03470,0
FGF22	755	251.667	3	HGLibA_17400,306|HGLibB_17377,259|HGLibA_17399,190|HGLibB_17376,0|HGLibB_17375,0|HGLibA_17398,0
GAPDH	753	251	3	HGLibA_18614,205|HGLibB_18588,336|HGLibB_18589,212|HGLibA_18615,0|HGLibB_18590,0|HGLibA_18613,0
MED21	753	251	3	HGLibB_28734,2|HGLibB_28733,509|HGLibA_28775,242|HGLibA_28774,0|HGLibB_28735,0|HGLibA_28776,0
CNIH	752	250.667	3	HGLibA_10280,405|HGLibA_10281,148|HGLibA_10282,199
C10orf88	750	250	3	HGLibA_05099,191|HGLibA_05100,556|HGLibB_05096,3|HGLibA_05101,0|HGLibB_05095,0|HGLibB_05097,0
TP53BP1	750	250	3	HGLibA_51054,444|HGLibA_51055,111|HGLibB_50991,195|HGLibA_51053,0|HGLibB_50990,0|HGLibB_50992,0
FMNL3	747	249	3	HGLibB_17676,181|HGLibA_17698,190|HGLibA_17700,376|HGLibB_17677,0|HGLibA_17699,0|HGLibB_17675,0
RBM3	747	249	3	HGLibB_40480,249|HGLibA_40530,331|HGLibA_40531,167|HGLibB_40478,0|HGLibA_40529,0|HGLibB_40479,0
ADAMTS7	746	248.667	3	HGLibB_00837,385|HGLibA_00839,193|HGLibB_00838,168|HGLibA_00838,0|HGLibB_00836,0|HGLibA_00840,0
TOB1	746	248.667	3	HGLibA_50933,348|HGLibA_50935,5|HGLibB_50872,393|HGLibB_50871,0|HGLibB_50870,0|HGLibA_50934,0
SLCO2A1	746	248.667	3	HGLibA_45459,368|HGLibB_45407,374|HGLibA_45460,4|HGLibB_45406,0|HGLibB_45408,0|HGLibA_45461,0
ZNF77	745	248.333	3	HGLibA_56701,97|HGLibA_56700,640|HGLibB_56634,8|HGLibA_56702,0|HGLibB_56635,0|HGLibB_56633,0
PROZ	744	248	3	HGLibA_38708,181|HGLibB_38659,532|HGLibB_38658,31|HGLibB_38657,0|HGLibA_38707,0|HGLibA_38706,0
CDK5R2	744	248	3	HGLibB_08772,225|HGLibA_08778,517|HGLibA_08779,2|HGLibA_08780,0|HGLibB_08773,0|HGLibB_08771,0
CLIP1	744	248	3	HGLibA_10042,268|HGLibB_10033,188|HGLibB_10034,288|HGLibA_10041,0|HGLibA_10043,0|HGLibB_10032,0
RASGRF1	744	248	3	HGLibA_40337,5|HGLibB_40286,200|HGLibA_40338,539|HGLibB_40287,0|HGLibA_40339,0|HGLibB_40288,0
C1orf64	743	247.667	3	HGLibA_05884,260|HGLibA_05885,176|HGLibB_05881,307|HGLibB_05880,0|HGLibA_05886,0|HGLibB_05882,0
ITPK1	741	247	3	HGLibB_23807,172|HGLibA_23840,234|HGLibA_23841,335|HGLibB_23808,0|HGLibB_23806,0|HGLibA_23842,0
PI4KA	741	247	3	HGLibA_36499,420|HGLibA_36498,104|HGLibB_36452,217|HGLibB_36451,0|HGLibA_36497,0|HGLibB_36450,0
RNF19B	736	245.333	3	HGLibA_41605,6|HGLibA_41604,6|HGLibB_41552,724|HGLibB_41551,0|HGLibA_41603,0|HGLibB_41553,0
HBD	736	245.333	3	HGLibB_20887,494|HGLibA_20917,6|HGLibA_20915,236|HGLibA_20916,0|HGLibB_20888,0|HGLibB_20889,0
ADARB2	735	245	3	HGLibB_00874,212|HGLibA_00876,381|HGLibB_00873,142|HGLibA_00874,0|HGLibA_00875,0|HGLibB_00872,0
hsa-mir-4485	733	244.333	3	HGLibA_60359,174|HGLibA_60360,231|HGLibA_60358,328|HGLibA_60357,0
ITM2A	732	244	3	HGLibB_23795,158|HGLibB_23796,351|HGLibA_23829,223|HGLibB_23794,0|HGLibA_23828,0|HGLibA_23830,0
ID4	731	243.667	3	HGLibA_22534,386|HGLibB_22501,292|HGLibA_22533,53|HGLibB_22502,0|HGLibB_22503,0|HGLibA_22532,0
KATNAL1	730	243.333	3	HGLibA_24074,185|HGLibA_24075,179|HGLibA_24076,366|HGLibB_24042,0|HGLibB_24040,0|HGLibB_24041,0
TAGLN3	727	242.333	3	HGLibA_48277,159|HGLibB_48217,181|HGLibA_48276,387|HGLibB_48218,0|HGLibB_48216,0|HGLibA_48275,0
GATAD2A	725	241.667	3	HGLibB_18660,163|HGLibA_18687,340|HGLibA_18686,222|HGLibB_18661,0|HGLibB_18662,0|HGLibA_18685,0
MB21D2	725	241.667	3	HGLibA_28461,315|HGLibA_28460,162|HGLibB_28420,248|HGLibA_28459,0|HGLibB_28418,0|HGLibB_28419,0
CCR6	723	241	3	HGLibA_08161,1|HGLibB_08155,317|HGLibA_08162,405|HGLibB_08154,0|HGLibB_08156,0|HGLibA_08163,0
PCDHB5	722	240.667	3	HGLibB_35454,204|HGLibB_35456,33|HGLibA_35503,485|HGLibB_35455,0|HGLibA_35502,0|HGLibA_35501,0
COLCA2	722	240.667	3	HGLibB_10618,5|HGLibA_10628,190|HGLibA_10630,527|HGLibB_10617,0|HGLibA_10629,0|HGLibB_10619,0
RANGAP1	719	239.667	3	HGLibB_40163,163|HGLibA_40214,376|HGLibA_40215,180|HGLibB_40165,0|HGLibA_40216,0|HGLibB_40164,0
TIMMDC1	718	239.333	3	HGLibB_49473,98|HGLibA_49531,425|HGLibA_49532,195|HGLibB_49472,0|HGLibB_49471,0|HGLibA_49533,0
CKLF-CMTM1	718	239.333	3	HGLibA_09772,337|HGLibA_09773,14|HGLibA_09771,367|HGLibB_09764,0|HGLibB_09763,0
LRRC3B	713	237.667	3	HGLibA_27344,397|HGLibA_27343,4|HGLibB_27303,312|HGLibB_27304,0|HGLibB_27305,0|HGLibA_27345,0
PAK1IP1	713	237.667	3	HGLibA_35041,161|HGLibB_34994,546|HGLibA_35039,6|HGLibB_34995,0|HGLibA_35040,0|HGLibB_34993,0
TRIM16	713	237.667	3	HGLibA_51416,399|HGLibB_51353,9|HGLibB_51352,305|HGLibB_51354,0|HGLibA_51418,0|HGLibA_51417,0
LSM14B	711	237	3	HGLibA_27534,205|HGLibB_27492,87|HGLibA_27533,419|HGLibB_27494,0|HGLibA_27532,0|HGLibB_27493,0
TRMT12	710	236.667	3	HGLibA_51676,375|HGLibA_51674,169|HGLibB_51612,166|HGLibB_51610,0|HGLibB_51611,0|HGLibA_51675,0
KCNH7	709	236.333	3	HGLibA_24228,330|HGLibA_24227,206|HGLibB_24193,173|HGLibA_24229,0|HGLibB_24194,0|HGLibB_24195,0
SCARB2	709	236.333	3	HGLibB_42818,193|HGLibA_42871,160|HGLibA_42873,356|HGLibB_42819,0|HGLibA_42872,0|HGLibB_42820,0
STS	709	236.333	3	HGLibB_47545,153|HGLibA_47603,330|HGLibA_47604,226|HGLibB_47546,0|HGLibA_47602,0|HGLibB_47547,0
ZNF687	706	235.333	3	HGLibB_56473,70|HGLibB_56472,395|HGLibA_56539,241|HGLibB_56471,0|HGLibA_56538,0|HGLibA_56540,0
NMUR2	706	235.333	3	HGLibA_32218,354|HGLibA_32216,180|HGLibB_32173,172|HGLibB_32174,0|HGLibA_32217,0|HGLibB_32175,0
HNRNPR	702	234	3	HGLibA_21842,206|HGLibA_21843,425|HGLibB_21814,71|HGLibB_21815,0|HGLibA_21844,0|HGLibB_21813,0
URM1	700	233.333	3	HGLibA_53149,329|HGLibB_53082,181|HGLibB_53083,190|HGLibA_53148,0|HGLibA_53150,0|HGLibB_53084,0
GLYATL3	699	233	3	HGLibB_19353,186|HGLibA_19378,505|HGLibA_19379,8|HGLibB_19355,0|HGLibB_19354,0|HGLibA_19380,0
SLC35A4	697	232.333	3	HGLibB_44902,6|HGLibA_44957,457|HGLibA_44956,234|HGLibA_44955,0|HGLibB_44903,0|HGLibB_44904,0
GPC4	697	232.333	3	HGLibA_19772,373|HGLibB_19744,146|HGLibB_19742,178|HGLibA_19770,0|HGLibB_19743,0|HGLibA_19771,0
OR13C5	696	232	3	HGLibA_33605,316|HGLibA_33606,166|HGLibB_33561,214|HGLibB_33559,0|HGLibB_33560,0|HGLibA_33604,0
ARPC5L	695	231.667	3	HGLibB_03093,130|HGLibB_03092,96|HGLibA_03095,469|HGLibA_03096,0|HGLibB_03094,0|HGLibA_03094,0
hsa-mir-7849	695	231.667	3	HGLibA_63985,147|HGLibA_63986,345|HGLibA_63984,203|HGLibA_63987,0
TMEM107	694	231.333	3	HGLibA_49861,305|HGLibA_49863,367|HGLibB_49802,22|HGLibB_49803,0|HGLibB_49801,0|HGLibA_49862,0
HIST1H2BJ	693	231	3	HGLibA_21437,389|HGLibA_21438,177|HGLibB_21411,127|HGLibB_21410,0|HGLibB_21409,0|HGLibA_21439,0
IL1R2	692	230.667	3	HGLibA_23048,196|HGLibA_23049,255|HGLibB_23018,241|HGLibB_23017,0|HGLibB_23019,0|HGLibA_23050,0
CERS2	692	230.667	3	HGLibA_09202,206|HGLibA_09203,483|HGLibB_09196,3|HGLibB_09195,0|HGLibB_09194,0|HGLibA_09204,0
LOC642799	687	229	3	HGLibA_26961,252|HGLibA_26959,156|HGLibA_26960,279
YWHAB	684	228	3	HGLibA_54740,197|HGLibA_54739,414|HGLibB_54671,73|HGLibB_54672,0|HGLibA_54738,0|HGLibB_54673,0
PGLYRP1	683	227.667	3	HGLibA_36249,284|HGLibA_36250,349|HGLibB_36202,50|HGLibB_36201,0|HGLibB_36203,0|HGLibA_36248,0
C15orf39	682	227.333	3	HGLibA_05394,306|HGLibA_05393,176|HGLibB_05389,200|HGLibB_05390,0|HGLibA_05392,0|HGLibB_05388,0
METTL1	681	227	3	HGLibA_28942,109|HGLibA_28944,155|HGLibB_28902,417|HGLibB_28903,0|HGLibA_28943,0|HGLibB_28901,0
SLC22A4	679	226.333	3	HGLibA_44589,569|HGLibA_44588,1|HGLibA_44587,109|HGLibB_44536,0|HGLibB_44534,0|HGLibB_44535,0
NEUROG1	678	226	3	HGLibB_31703,364|HGLibB_31704,178|HGLibA_31745,136|HGLibA_31747,0|HGLibB_31702,0|HGLibA_31746,0
ACSL3	677	225.667	3	HGLibA_00557,8|HGLibB_00555,281|HGLibA_00558,388|HGLibA_00556,0|HGLibB_00556,0|HGLibB_00557,0
MAGED4B	676	225.333	3	HGLibA_27978,5|HGLibB_27935,381|HGLibA_27976,290|HGLibA_27977,0
SERTAD4	675	225	3	HGLibB_43561,168|HGLibA_43614,504|HGLibB_43560,3|HGLibB_43559,0|HGLibA_43613,0|HGLibA_43612,0
DNASE1L3	674	224.667	3	HGLibB_13641,262|HGLibA_13662,204|HGLibA_13663,208|HGLibB_13643,0|HGLibB_13642,0|HGLibA_13661,0
TSN	674	224.667	3	HGLibA_51880,197|HGLibB_51814,303|HGLibB_51815,174|HGLibA_51879,0|HGLibB_51816,0|HGLibA_51881,0
THEGL	674	224.667	3	HGLibB_49278,213|HGLibA_49336,445|HGLibA_49338,16|HGLibB_49279,0|HGLibA_49337,0|HGLibB_49277,0
ITGAX	672	224	3	HGLibB_23733,167|HGLibA_23767,405|HGLibB_23732,100|HGLibA_23766,0|HGLibA_23765,0|HGLibB_23734,0
ZNF230	672	224	3	HGLibB_55569,73|HGLibB_55570,2|HGLibA_55637,597|HGLibB_55568,0|HGLibA_55636,0|HGLibA_55635,0
CDS1	670	223.333	3	HGLibB_08874,180|HGLibA_08882,305|HGLibA_08880,185|HGLibA_08881,0|HGLibB_08873,0|HGLibB_08875,0
OR2T4	669	223	3	HGLibA_33885,19|HGLibA_33883,643|HGLibB_33840,7|HGLibB_33839,0|HGLibA_33884,0|HGLibB_33838,0
PLD3	666	222	3	HGLibB_36995,85|HGLibA_37042,190|HGLibA_37041,391|HGLibB_36993,0|HGLibB_36994,0|HGLibA_37040,0
FAM193A	665	221.667	3	HGLibA_16364,380|HGLibB_16341,183|HGLibA_16362,102|HGLibB_16342,0|HGLibB_16340,0|HGLibA_16363,0
SLC2A10	665	221.667	3	HGLibB_44801,187|HGLibA_44856,273|HGLibA_44854,205|HGLibA_44855,0|HGLibB_44802,0|HGLibB_44803,0
TADA3	664	221.333	3	HGLibB_48132,312|HGLibB_48134,220|HGLibB_48133,132|HGLibA_48191,0|HGLibA_48193,0|HGLibA_48192,0
CPSF6	661	220.333	3	HGLibB_10999,13|HGLibB_11000,216|HGLibA_11011,432|HGLibB_11001,0|HGLibA_11012,0|HGLibA_11013,0
OR5F1	660	220	3	HGLibA_34285,217|HGLibA_34286,250|HGLibA_34287,193|HGLibB_34242,0|HGLibB_34241,0|HGLibB_34240,0
MED30	660	220	3	HGLibA_28803,224|HGLibB_28762,246|HGLibA_28802,190|HGLibB_28761,0|HGLibA_28801,0|HGLibB_28760,0
UQCR10	659	219.667	3	HGLibB_53040,190|HGLibB_53038,462|HGLibA_53103,7|HGLibA_53104,0|HGLibA_53105,0|HGLibB_53039,0
STARD13	659	219.667	3	HGLibA_47353,204|HGLibA_47355,238|HGLibA_47354,217|HGLibB_47296,0|HGLibB_47298,0|HGLibB_47297,0
PFAS	659	219.667	3	HGLibA_36135,203|HGLibB_36089,216|HGLibA_36134,240|HGLibB_36087,0|HGLibA_36136,0|HGLibB_36088,0
CMTM8	658	219.333	3	HGLibB_10218,195|HGLibA_10229,295|HGLibB_10219,168|HGLibA_10230,0|HGLibA_10231,0|HGLibB_10220,0
hsa-mir-548a-2	657	219	3	HGLibA_61839,168|HGLibA_61840,487|HGLibA_61841,2|HGLibA_61842,0
TNFRSF19	657	219	3	HGLibB_50706,434|HGLibA_50768,5|HGLibB_50708,218|HGLibB_50707,0|HGLibA_50770,0|HGLibA_50769,0
GKN1	657	219	3	HGLibB_19183,6|HGLibB_19184,521|HGLibA_19208,130|HGLibA_19207,0|HGLibA_19209,0|HGLibB_19182,0
TMEM86B	656	218.667	3	HGLibB_50467,324|HGLibA_50527,133|HGLibA_50528,199|HGLibB_50469,0|HGLibB_50468,0|HGLibA_50529,0
TCN1	656	218.667	3	HGLibA_48822,189|HGLibB_48763,1|HGLibB_48762,466|HGLibB_48761,0|HGLibA_48821,0|HGLibA_48820,0
TAS2R42	656	218.667	3	HGLibA_48408,56|HGLibB_48349,422|HGLibB_48350,178|HGLibA_48409,0|HGLibA_48407,0|HGLibB_48348,0
GSK3A	656	218.667	3	HGLibA_20428,165|HGLibB_20400,156|HGLibA_20429,335|HGLibB_20399,0|HGLibA_20427,0|HGLibB_20401,0
GOLGA2	652	217.333	3	HGLibA_19594,175|HGLibA_19596,221|HGLibA_19595,256|HGLibB_19569,0|HGLibB_19568,0|HGLibB_19567,0
C12orf40	652	217.333	3	HGLibB_05235,143|HGLibA_05239,224|HGLibB_05233,285|HGLibB_05234,0|HGLibA_05238,0|HGLibA_05237,0
NCMAP	651	217	3	HGLibA_31332,212|HGLibA_31331,158|HGLibB_31289,281|HGLibA_31333,0|HGLibB_31291,0|HGLibB_31290,0
PTBP3	648	216	3	HGLibA_39255,215|HGLibA_39257,401|HGLibB_39206,32|HGLibB_39208,0|HGLibB_39207,0|HGLibA_39256,0
SUN5	646	215.333	3	HGLibB_47741,172|HGLibA_47798,90|HGLibB_47740,384|HGLibA_47796,0|HGLibB_47739,0|HGLibA_47797,0
BEST2	646	215.333	3	HGLibB_04421,410|HGLibB_04420,10|HGLibA_04421,226|HGLibA_04422,0|HGLibB_04419,0|HGLibA_04423,0
KLHDC8A	644	214.667	3	HGLibA_25112,283|HGLibB_25077,165|HGLibA_25110,196|HGLibA_25111,0|HGLibB_25075,0|HGLibB_25076,0
FRG2B	644	214.667	3	HGLibB_17975,280|HGLibA_17999,1|HGLibB_17974,363|HGLibA_17998,0|HGLibB_17976,0
ITGB1BP2	644	214.667	3	HGLibB_23743,8|HGLibA_23775,182|HGLibA_23774,454|HGLibA_23776,0|HGLibB_23741,0|HGLibB_23742,0
hsa-mir-5701-1	641	213.667	3	HGLibA_62342,1|HGLibA_62340,363|HGLibA_62339,277|HGLibA_62341,0
ZNF700	641	213.667	3	HGLibA_56574,616|HGLibB_56508,22|HGLibA_56575,3|HGLibA_56576,0|HGLibB_56507,0|HGLibB_56509,0
PCSK5	640	213.333	3	HGLibB_35631,85|HGLibA_35678,392|HGLibB_35633,163|HGLibA_35679,0|HGLibA_35680,0|HGLibB_35632,0
DLEU7	640	213.333	3	HGLibB_13302,421|HGLibA_13321,7|HGLibA_13322,212|HGLibA_13320,0|HGLibB_13303,0|HGLibB_13304,0
SLC10A1	638	212.667	3	HGLibB_44278,347|HGLibA_44330,16|HGLibA_44331,275|HGLibB_44276,0|HGLibA_44329,0|HGLibB_44277,0
TECTA	638	212.667	3	HGLibB_48893,200|HGLibB_48894,186|HGLibA_48954,252|HGLibA_48953,0|HGLibB_48895,0|HGLibA_48952,0
NAP1L1	638	212.667	3	HGLibB_31068,571|HGLibB_31069,63|HGLibA_31112,4|HGLibB_31070,0|HGLibA_31110,0|HGLibA_31111,0
TXNDC16	637	212.333	3	HGLibA_52415,463|HGLibA_52414,164|HGLibB_52348,10|HGLibA_52413,0|HGLibB_52350,0|HGLibB_52349,0
DMPK	637	212.333	3	HGLibA_13415,424|HGLibB_13394,6|HGLibB_13396,207|HGLibB_13395,0|HGLibA_13413,0|HGLibA_13414,0
C2orf27B	637	212.333	3	HGLibA_06120,223|HGLibA_06118,218|HGLibB_06115,196|HGLibA_06119,0|HGLibB_06116,0
HEBP2	637	212.333	3	HGLibB_21059,164|HGLibA_21087,63|HGLibA_21088,410|HGLibA_21086,0|HGLibB_21060,0|HGLibB_21058,0
TRIM21	636	212	3	HGLibB_51364,195|HGLibA_51429,241|HGLibA_51430,200|HGLibB_51365,0|HGLibB_51366,0|HGLibA_51428,0
HPGD	636	212	3	HGLibB_22001,301|HGLibA_22030,334|HGLibA_22032,1|HGLibB_22003,0|HGLibA_22031,0|HGLibB_22002,0
C9orf37	636	212	3	HGLibA_06726,194|HGLibA_06725,63|HGLibA_06724,379|HGLibB_06719,0|HGLibB_06721,0|HGLibB_06720,0
hsa-mir-1233-1	635	211.667	3	HGLibA_57323,319|HGLibA_57321,157|HGLibA_57322,159
PCGF3	635	211.667	3	HGLibA_35597,392|HGLibA_35599,113|HGLibB_35552,130|HGLibB_35550,0|HGLibB_35551,0|HGLibA_35598,0
RPN2	635	211.667	3	HGLibB_41967,12|HGLibA_42019,47|HGLibA_42020,576|HGLibA_42021,0|HGLibB_41966,0|HGLibB_41968,0
TRIM6	634	211.333	3	HGLibA_51559,5|HGLibA_51557,424|HGLibB_51493,205|HGLibB_51494,0|HGLibB_51495,0|HGLibA_51558,0
DPPA2	633	211	3	HGLibB_13866,228|HGLibA_13886,196|HGLibA_13887,209|HGLibB_13867,0|HGLibA_13888,0|HGLibB_13865,0
OR8I2	633	211	3	HGLibA_34534,118|HGLibB_34489,273|HGLibA_34536,242|HGLibA_34535,0|HGLibB_34491,0|HGLibB_34490,0
SPATA3	633	211	3	HGLibB_46409,226|HGLibA_46466,205|HGLibB_46410,202|HGLibA_46465,0|HGLibA_46464,0|HGLibB_46408,0
SGCE	632	210.667	3	HGLibB_43751,229|HGLibA_43804,212|HGLibA_43806,191|HGLibA_43805,0|HGLibB_43752,0|HGLibB_43753,0
WDR59	631	210.333	3	HGLibA_54130,207|HGLibB_54065,420|HGLibA_54129,4|HGLibB_54064,0|HGLibA_54131,0|HGLibB_54063,0
C20orf85	631	210.333	3	HGLibA_06028,17|HGLibA_06030,196|HGLibA_06029,418|HGLibB_06026,0|HGLibB_06024,0|HGLibB_06025,0
KIF20A	630	210	3	HGLibB_24858,415|HGLibA_24892,208|HGLibA_24893,7|HGLibA_24891,0|HGLibB_24859,0|HGLibB_24857,0
FDPS	630	210	3	HGLibB_17232,238|HGLibA_17254,197|HGLibA_17255,195|HGLibB_17231,0|HGLibA_17256,0|HGLibB_17233,0
ZCCHC17	630	210	3	HGLibA_55021,165|HGLibB_54954,146|HGLibA_55020,319|HGLibB_54955,0|HGLibA_55022,0|HGLibB_54953,0
RPN1	630	210	3	HGLibA_42017,263|HGLibA_42018,190|HGLibB_41965,177|HGLibB_41964,0|HGLibB_41963,0|HGLibA_42016,0
ATPBD4	629	209.667	3	HGLibA_03804,182|HGLibB_03801,210|HGLibA_03803,237|HGLibA_03805,0|HGLibB_03802,0|HGLibB_03803,0
CPSF1	628	209.333	3	HGLibA_10994,1|HGLibB_10981,455|HGLibA_10995,172|HGLibB_10982,0|HGLibB_10983,0|HGLibA_10993,0
STAT6	628	209.333	3	HGLibA_47400,261|HGLibA_47398,192|HGLibB_47343,175|HGLibA_47399,0|HGLibB_47342,0|HGLibB_47341,0
COL23A1	627	209	3	HGLibB_10533,186|HGLibA_10545,247|HGLibA_10546,194|HGLibA_10544,0|HGLibB_10534,0|HGLibB_10535,0
OR52E4	627	209	3	HGLibB_34114,405|HGLibA_34159,25|HGLibB_34115,197|HGLibB_34116,0|HGLibA_34161,0|HGLibA_34160,0
TMEM253	626	208.667	3	HGLibA_50324,4|HGLibB_50264,204|HGLibA_50323,418|HGLibB_50265,0|HGLibA_50325,0|HGLibB_50263,0
CMC2	625	208.333	3	HGLibA_10189,320|HGLibA_10187,298|HGLibB_10177,7|HGLibA_10188,0|HGLibB_10178,0
YWHAH	625	208.333	3	HGLibA_54748,198|HGLibA_54747,90|HGLibB_54680,337|HGLibB_54682,0|HGLibB_54681,0|HGLibA_54749,0
hsa-mir-4724	623	207.667	3	HGLibA_60994,461|HGLibA_60995,4|HGLibA_60992,158|HGLibA_60993,0
RAB12	623	207.667	3	HGLibA_39807,90|HGLibB_39758,201|HGLibA_39808,332|HGLibB_39757,0|HGLibA_39809,0|HGLibB_39756,0
MIF	623	207.667	3	HGLibB_29220,213|HGLibA_29261,204|HGLibA_29260,206|HGLibA_29262,0|HGLibB_29219,0|HGLibB_29221,0
RAET1G	623	207.667	3	HGLibA_40124,190|HGLibA_40123,217|HGLibA_40122,216|HGLibB_40072,0|HGLibB_40071,0|HGLibB_40073,0
MYCBP	622	207.333	3	HGLibB_30625,419|HGLibA_30667,11|HGLibB_30624,192|HGLibA_30668,0|HGLibB_30626,0|HGLibA_30666,0
C10orf129	622	207.333	3	HGLibA_05051,355|HGLibA_05052,256|HGLibA_05053,11|HGLibB_05049,0|HGLibB_05048,0|HGLibB_05050,0
POU3F4	622	207.333	3	HGLibA_37774,31|HGLibB_37725,192|HGLibA_37775,399|HGLibB_37726,0|HGLibA_37773,0|HGLibB_37724,0
CLSTN1	621	207	3	HGLibB_10123,363|HGLibB_10125,119|HGLibA_10134,139|HGLibA_10135,0|HGLibA_10133,0|HGLibB_10124,0
TRIM56	621	207	3	HGLibB_51484,211|HGLibA_51548,407|HGLibA_51549,3|HGLibA_51550,0|HGLibB_51485,0|HGLibB_51486,0
EFCAB12	620	206.667	3	HGLibB_14505,291|HGLibA_14526,7|HGLibB_14503,322|HGLibB_14504,0|HGLibA_14525,0|HGLibA_14527,0
ZNF746	619	206.333	3	HGLibA_56665,373|HGLibB_56597,5|HGLibB_56599,241|HGLibB_56598,0|HGLibA_56666,0|HGLibA_56664,0
SPIN4	618	206	3	HGLibA_46680,201|HGLibA_46678,243|HGLibA_46679,174|HGLibB_46621,0|HGLibB_46622,0|HGLibB_46623,0
C12orf77	618	206	3	HGLibA_05303,371|HGLibB_05299,242|HGLibB_05298,5|HGLibA_05304,0|HGLibB_05300,0|HGLibA_05302,0
ENOPH1	618	206	3	HGLibB_15129,194|HGLibA_15152,246|HGLibB_15130,178|HGLibB_15131,0|HGLibA_15151,0|HGLibA_15153,0
MKLN1	618	206	3	HGLibA_29338,379|HGLibB_29298,6|HGLibB_29297,233|HGLibA_29339,0|HGLibB_29299,0|HGLibA_29340,0
hsa-mir-3155a	616	205.333	3	HGLibA_58681,46|HGLibA_58678,174|HGLibA_58679,396|HGLibA_58680,0
SPTA1	616	205.333	3	HGLibA_46870,463|HGLibB_46814,150|HGLibB_46813,3|HGLibB_46815,0|HGLibA_46872,0|HGLibA_46871,0
SPTBN4	614	204.667	3	HGLibB_46830,216|HGLibB_46829,231|HGLibA_46887,167|HGLibB_46828,0|HGLibA_46886,0|HGLibA_46885,0
USP16	613	204.333	3	HGLibB_53147,170|HGLibA_53213,249|HGLibB_53146,194|HGLibB_53145,0|HGLibA_53211,0|HGLibA_53212,0
NBPF8	613	204.333	3	HGLibB_31200,231|HGLibA_31241,191|HGLibA_31243,191|HGLibA_31242,0|HGLibB_31201,0|HGLibB_31199,0
TMEM229A	612	204	3	HGLibA_50250,13|HGLibB_50189,155|HGLibA_50248,444|HGLibB_50190,0|HGLibB_50188,0|HGLibA_50249,0
ITPKA	612	204	3	HGLibB_23811,214|HGLibA_23844,202|HGLibA_23843,196|HGLibB_23809,0|HGLibB_23810,0|HGLibA_23845,0
ZNF423	612	204	3	HGLibA_55961,194|HGLibA_55960,215|HGLibB_55893,203|HGLibB_55892,0|HGLibB_55894,0|HGLibA_55959,0
ADIPOR2	611	203.667	3	HGLibA_00983,277|HGLibA_00982,200|HGLibB_00982,134|HGLibA_00984,0|HGLibB_00981,0|HGLibB_00980,0
STAC	611	203.667	3	HGLibA_47313,1|HGLibB_47255,183|HGLibA_47312,427|HGLibB_47256,0|HGLibB_47254,0|HGLibA_47311,0
HEXA	610	203.333	3	HGLibB_21174,375|HGLibA_21202,145|HGLibA_21200,90|HGLibB_21172,0|HGLibA_21201,0|HGLibB_21173,0
BNIPL	608	202.667	3	HGLibB_04659,392|HGLibA_04661,4|HGLibA_04663,212|HGLibB_04660,0|HGLibB_04661,0|HGLibA_04662,0
UNKL	608	202.667	3	HGLibB_52984,217|HGLibA_53051,180|HGLibA_53049,211|HGLibA_53050,0|HGLibB_52985,0|HGLibB_52986,0
C16orf52	608	202.667	3	HGLibB_05449,219|HGLibA_05453,2|HGLibA_05452,387|HGLibB_05450,0|HGLibA_05454,0|HGLibB_05448,0
SPON1	606	202	3	HGLibB_46701,6|HGLibA_46757,213|HGLibA_46758,387|HGLibB_46700,0|HGLibB_46699,0|HGLibA_46756,0
FBP2	606	202	3	HGLibA_16968,225|HGLibB_16944,9|HGLibA_16967,372|HGLibA_16966,0|HGLibB_16945,0|HGLibB_16943,0
MED20	606	202	3	HGLibA_28771,203|HGLibA_28773,6|HGLibA_28772,397|HGLibB_28731,0|HGLibB_28732,0|HGLibB_28730,0
GPR151	605	201.667	3	HGLibB_19904,187|HGLibB_19905,232|HGLibA_19932,186|HGLibB_19906,0|HGLibA_19933,0|HGLibA_19934,0
HYPK	604	201.333	3	HGLibA_22464,174|HGLibB_22434,425|HGLibA_22463,5|HGLibB_22432,0|HGLibA_22465,0|HGLibB_22433,0
RAG1	604	201.333	3	HGLibB_40082,170|HGLibA_40133,211|HGLibA_40132,223|HGLibA_40131,0|HGLibB_40080,0|HGLibB_40081,0
NRDE2	604	201.333	3	HGLibB_32622,95|HGLibB_32624,217|HGLibB_32623,292|HGLibA_32668,0|HGLibA_32667,0|HGLibA_32666,0
PJA2	604	201.333	3	HGLibB_36738,8|HGLibA_36787,343|HGLibA_36785,253|HGLibA_36786,0|HGLibB_36739,0|HGLibB_36740,0
ACP6	603	201	3	HGLibA_00518,25|HGLibA_00519,191|HGLibB_00518,387|HGLibB_00519,0|HGLibB_00517,0|HGLibA_00517,0
SPINK13	602	200.667	3	HGLibA_46684,219|HGLibA_46685,178|HGLibB_46628,205|HGLibB_46627,0|HGLibA_46686,0|HGLibB_46629,0
IKBKB	602	200.667	3	HGLibA_22921,541|HGLibB_22888,52|HGLibB_22889,9|HGLibA_22919,0|HGLibA_22920,0|HGLibB_22890,0
SARS2	602	200.667	3	HGLibB_42699,161|HGLibB_42700,173|HGLibA_42752,268|HGLibB_42698,0|HGLibA_42751,0|HGLibA_42753,0
KRTCAP3	602	200.667	3	HGLibB_25821,392|HGLibA_25858,202|HGLibB_25822,8|HGLibB_25820,0|HGLibA_25857,0|HGLibA_25856,0
ZMAT1	601	200.333	3	HGLibA_55365,401|HGLibA_55366,190|HGLibA_55367,10|HGLibB_55299,0|HGLibB_55300,0|HGLibB_55298,0
hsa-mir-7152	601	200.333	3	HGLibA_63837,3|HGLibA_63835,180|HGLibA_63838,418|HGLibA_63836,0
U2AF1L4	601	200.333	3	HGLibB_52430,6|HGLibB_52431,305|HGLibA_52495,290|HGLibA_52494,0|HGLibB_52429,0|HGLibA_52496,0
AIG1	600	200	3	HGLibA_01346,216|HGLibB_01345,205|HGLibB_01344,179|HGLibB_01343,0|HGLibA_01347,0|HGLibA_01345,0
ARHGAP19	600	200	3	HGLibA_02720,179|HGLibA_02721,216|HGLibB_02719,205|HGLibA_02719,0|HGLibB_02717,0|HGLibB_02718,0
TTN	599	199.667	3	HGLibA_52218,384|HGLibA_52220,199|HGLibB_52155,16|HGLibB_52153,0|HGLibB_52154,0|HGLibA_52219,0
DERL3	599	199.667	3	HGLibB_12982,186|HGLibA_13001,8|HGLibA_13000,405|HGLibB_12983,0|HGLibA_13002,0|HGLibB_12984,0
ZFP3	599	199.667	3	HGLibB_55130,354|HGLibA_55199,199|HGLibB_55132,46|HGLibA_55197,0|HGLibB_55131,0|HGLibA_55198,0
hsa-mir-1253	598	199.333	3	HGLibA_57409,14|HGLibA_57411,171|HGLibA_57410,413|HGLibA_57408,0
CCNL2	598	199.333	3	HGLibB_08112,175|HGLibA_08119,176|HGLibA_08121,247|HGLibB_08113,0|HGLibB_08114,0|HGLibA_08120,0
TMEM177	598	199.333	3	HGLibA_50077,248|HGLibA_50079,181|HGLibB_50017,169|HGLibB_50019,0|HGLibB_50018,0|HGLibA_50078,0
MYH6	598	199.333	3	HGLibB_30689,165|HGLibA_30730,237|HGLibB_30688,196|HGLibB_30687,0|HGLibA_30731,0|HGLibA_30729,0
LYL1	598	199.333	3	HGLibB_27664,7|HGLibB_27662,192|HGLibA_27705,399|HGLibB_27663,0|HGLibA_27704,0|HGLibA_27703,0
ALDH1A3	598	199.333	3	HGLibA_01548,206|HGLibB_01544,200|HGLibB_01546,192|HGLibB_01545,0|HGLibA_01546,0|HGLibA_01547,0
SIRT4	597	199	3	HGLibA_44225,164|HGLibB_44171,213|HGLibB_44172,220|HGLibB_44173,0|HGLibA_44224,0|HGLibA_44226,0
LTV1	597	199	3	HGLibA_27617,194|HGLibB_27577,350|HGLibA_27618,53|HGLibA_27616,0|HGLibB_27576,0|HGLibB_27578,0
DARS	597	199	3	HGLibB_12327,194|HGLibA_12339,160|HGLibB_12326,243|HGLibA_12341,0|HGLibB_12328,0|HGLibA_12340,0
ITGAV	597	199	3	HGLibB_23729,200|HGLibB_23730,199|HGLibA_23762,198|HGLibA_23764,0|HGLibB_23731,0|HGLibA_23763,0
POU4F2	596	198.667	3	HGLibB_37731,194|HGLibA_37780,159|HGLibA_37781,243|HGLibA_37779,0|HGLibB_37730,0|HGLibB_37732,0
ELF4	595	198.333	3	HGLibA_14900,4|HGLibB_14879,206|HGLibA_14901,385|HGLibB_14877,0|HGLibB_14878,0|HGLibA_14899,0
COASY	595	198.333	3	HGLibA_10459,201|HGLibB_10448,181|HGLibB_10446,213|HGLibA_10458,0|HGLibA_10457,0|HGLibB_10447,0
GIF	595	198.333	3	HGLibB_19036,196|HGLibB_19035,209|HGLibA_19061,190|HGLibA_19062,0|HGLibB_19037,0|HGLibA_19060,0
TMEM222	595	198.333	3	HGLibA_50240,2|HGLibA_50241,583|HGLibB_50181,10|HGLibB_50180,0|HGLibB_50179,0|HGLibA_50239,0
SH3KBP1	594	198	3	HGLibA_43961,190|HGLibA_43962,2|HGLibA_43960,402|HGLibB_43908,0|HGLibB_43907,0|HGLibB_43909,0
MATN2	594	198	3	HGLibA_28429,172|HGLibA_28430,411|HGLibA_28431,11|HGLibB_28390,0|HGLibB_28388,0|HGLibB_28389,0
HINFP	593	197.667	3	HGLibA_21320,4|HGLibB_21292,347|HGLibB_21294,242|HGLibB_21293,0|HGLibA_21321,0|HGLibA_21322,0
PSMD10	592	197.333	3	HGLibB_39103,423|HGLibB_39102,167|HGLibA_39151,2|HGLibA_39152,0|HGLibB_39101,0|HGLibA_39150,0
NPHS1	591	197	3	HGLibA_32455,175|HGLibA_32453,203|HGLibA_32454,213|HGLibB_32409,0|HGLibB_32410,0|HGLibB_32411,0
BTBD10	591	197	3	HGLibA_04895,100|HGLibA_04896,255|HGLibA_04897,236|HGLibB_04894,0|HGLibB_04892,0|HGLibB_04893,0
BBS7	590	196.667	3	HGLibA_04225,127|HGLibA_04224,409|HGLibB_04221,54|HGLibA_04223,0|HGLibB_04223,0|HGLibB_04222,0
GRK6	590	196.667	3	HGLibB_20307,7|HGLibB_20306,181|HGLibA_20336,402|HGLibA_20334,0|HGLibA_20335,0|HGLibB_20308,0
PKD1L1	590	196.667	3	HGLibA_36793,207|HGLibA_36792,167|HGLibB_36744,216|HGLibB_36746,0|HGLibA_36791,0|HGLibB_36745,0
PLEKHA8	590	196.667	3	HGLibA_37084,14|HGLibB_37037,397|HGLibA_37083,179|HGLibA_37082,0|HGLibB_37036,0|HGLibB_37035,0
S100A16	589	196.333	3	HGLibA_42549,168|HGLibA_42548,225|HGLibA_42547,196|HGLibB_42494,0|HGLibB_42496,0|HGLibB_42495,0
NTSR2	589	196.333	3	HGLibA_32890,248|HGLibA_32888,185|HGLibA_32889,156|HGLibB_32845,0|HGLibB_32846,0|HGLibB_32844,0
PUS7	589	196.333	3	HGLibA_39605,172|HGLibA_39603,15|HGLibB_39553,402|HGLibA_39604,0|HGLibB_39555,0|HGLibB_39554,0
MFSD9	589	196.333	3	HGLibB_29080,265|HGLibB_29079,321|HGLibB_29078,3|HGLibA_29121,0|HGLibA_29119,0|HGLibA_29120,0
DALRD3	589	196.333	3	HGLibA_12305,181|HGLibA_12303,196|HGLibB_12292,212|HGLibB_12290,0|HGLibB_12291,0|HGLibA_12304,0
WASF3	589	196.333	3	HGLibB_53892,189|HGLibA_53959,206|HGLibA_53960,194|HGLibA_53958,0|HGLibB_53893,0|HGLibB_53894,0
C2orf88	589	196.333	3	HGLibA_06196,204|HGLibB_06194,186|HGLibB_06193,199|HGLibA_06198,0|HGLibA_06197,0|HGLibB_06192,0
CD24	589	196.333	3	HGLibA_08303,226|HGLibA_08304,160|HGLibB_08297,203|HGLibB_08296,0|HGLibA_08302,0|HGLibB_08295,0
SNAP29	588	196	3	HGLibA_45880,200|HGLibB_45827,381|HGLibA_45882,7|HGLibB_45826,0|HGLibB_45825,0|HGLibA_45881,0
OR51F2	588	196	3	HGLibB_34061,169|HGLibB_34060,227|HGLibA_34106,192|HGLibA_34105,0|HGLibB_34062,0|HGLibA_34107,0
PBX3	588	196	3	HGLibA_35350,196|HGLibA_35348,224|HGLibB_35302,168|HGLibB_35303,0|HGLibA_35349,0|HGLibB_35301,0
SLC16A13	587	195.667	3	HGLibB_44377,1|HGLibA_44429,558|HGLibA_44430,28|HGLibA_44428,0|HGLibB_44376,0|HGLibB_44375,0
KALRN	587	195.667	3	HGLibB_23988,204|HGLibB_23987,184|HGLibA_24021,199|HGLibB_23986,0|HGLibA_24022,0|HGLibA_24020,0
DPP10	587	195.667	3	HGLibA_13866,243|HGLibA_13865,166|HGLibB_13844,178|HGLibB_13846,0|HGLibB_13845,0|HGLibA_13867,0
TMEM200A	586	195.333	3	HGLibA_50170,236|HGLibB_50112,165|HGLibA_50172,185|HGLibB_50111,0|HGLibA_50171,0|HGLibB_50110,0
VWA2	586	195.333	3	HGLibA_53898,213|HGLibB_53834,155|HGLibA_53900,218|HGLibB_53832,0|HGLibB_53833,0|HGLibA_53899,0
DCTN6	586	195.333	3	HGLibA_12558,292|HGLibB_12545,94|HGLibA_12559,200|HGLibB_12546,0|HGLibB_12544,0|HGLibA_12560,0
TNFSF8	585	195	3	HGLibB_50765,217|HGLibB_50763,157|HGLibB_50764,211|HGLibA_50825,0|HGLibA_50827,0|HGLibA_50826,0
SDF2L1	584	194.667	3	HGLibA_43128,23|HGLibB_43073,412|HGLibA_43127,149|HGLibB_43074,0|HGLibA_43126,0|HGLibB_43075,0
PGAP2	584	194.667	3	HGLibA_36210,34|HGLibA_36211,345|HGLibB_36164,205|HGLibB_36162,0|HGLibB_36163,0|HGLibA_36209,0
TMEM37	584	194.667	3	HGLibA_50375,28|HGLibB_50315,547|HGLibB_50316,9|HGLibA_50374,0|HGLibA_50376,0|HGLibB_50314,0
ANKRD50	584	194.667	3	HGLibA_02115,173|HGLibA_02114,223|HGLibB_02112,188|HGLibB_02111,0|HGLibB_02113,0|HGLibA_02113,0
GRB10	583	194.333	3	HGLibA_20224,81|HGLibA_20223,460|HGLibA_20225,42|HGLibB_20196,0|HGLibB_20195,0|HGLibB_20197,0
INPP5J	583	194.333	3	HGLibB_23325,185|HGLibA_23358,190|HGLibB_23326,208|HGLibA_23359,0|HGLibB_23327,0|HGLibA_23357,0
COX6A2	582	194	3	HGLibB_10835,356|HGLibA_10844,192|HGLibB_10833,34|HGLibB_10834,0|HGLibA_10846,0|HGLibA_10845,0
B3GNTL1	582	194	3	HGLibB_04007,164|HGLibB_04005,4|HGLibA_04009,414|HGLibA_04008,0|HGLibB_04006,0|HGLibA_04007,0
SYT11	581	193.667	3	HGLibA_48052,2|HGLibB_47991,423|HGLibA_48050,156|HGLibB_47992,0|HGLibB_47993,0|HGLibA_48051,0
OR6K2	581	193.667	3	HGLibA_34417,194|HGLibA_34419,182|HGLibA_34418,205|HGLibB_34372,0|HGLibB_34373,0|HGLibB_34374,0
GMNC	580	193.333	3	HGLibB_19388,360|HGLibA_19416,33|HGLibB_19389,187|HGLibA_19415,0|HGLibB_19390,0|HGLibA_19414,0
MAGI2	579	193	3	HGLibA_27998,200|HGLibB_27957,204|HGLibB_27956,175|HGLibA_27997,0|HGLibB_27958,0|HGLibA_27999,0
AMDHD2	579	193	3	HGLibB_01762,561|HGLibA_01763,8|HGLibA_01762,10|HGLibB_01760,0|HGLibB_01761,0|HGLibA_01764,0
TGFBR3	579	193	3	HGLibA_49229,156|HGLibA_49228,198|HGLibB_49171,225|HGLibB_49170,0|HGLibA_49230,0|HGLibB_49169,0
AFF1	578	192.667	3	HGLibB_01104,420|HGLibA_01105,2|HGLibB_01105,156|HGLibA_01107,0|HGLibA_01106,0|HGLibB_01103,0
LIPN	578	192.667	3	HGLibB_26592,247|HGLibA_26631,178|HGLibB_26593,153|HGLibA_26630,0|HGLibB_26594,0|HGLibA_26629,0
LAMA4	578	192.667	3	HGLibA_25951,186|HGLibA_25949,193|HGLibB_25912,199|HGLibB_25914,0|HGLibA_25950,0|HGLibB_25913,0
SLC1A2	578	192.667	3	HGLibA_44510,190|HGLibA_44509,190|HGLibB_44456,198|HGLibB_44458,0|HGLibB_44457,0|HGLibA_44511,0
PRDM5	577	192.333	3	HGLibA_38391,92|HGLibA_38392,191|HGLibA_38393,294|HGLibB_38342,0|HGLibB_38343,0|HGLibB_38344,0
ZIM3	575	191.667	3	HGLibA_55343,401|HGLibA_55341,4|HGLibA_55342,170|HGLibB_55276,0|HGLibB_55275,0|HGLibB_55274,0
SDHAF1	575	191.667	3	HGLibB_43083,208|HGLibA_43135,6|HGLibB_43084,361|HGLibA_43136,0|HGLibB_43082,0|HGLibA_43137,0
CARTPT	575	191.667	3	HGLibA_07265,20|HGLibA_07266,194|HGLibB_07259,361|HGLibB_07260,0|HGLibA_07264,0|HGLibB_07258,0
OR10G9	575	191.667	3	HGLibB_33457,122|HGLibA_33503,211|HGLibA_33504,242|HGLibB_33459,0|HGLibB_33458,0|HGLibA_33502,0
DCLK1	574	191.333	3	HGLibA_12500,176|HGLibA_12499,221|HGLibB_12484,177|HGLibB_12485,0|HGLibB_12486,0|HGLibA_12498,0
PPME1	574	191.333	3	HGLibB_37949,70|HGLibA_38000,310|HGLibA_37998,194|HGLibB_37951,0|HGLibA_37999,0|HGLibB_37950,0
SULF1	574	191.333	3	HGLibA_47725,2|HGLibB_47668,203|HGLibB_47667,369|HGLibA_47724,0|HGLibA_47726,0|HGLibB_47669,0
NDNF	574	191.333	3	HGLibA_31402,198|HGLibB_31358,179|HGLibB_31359,197|HGLibA_31401,0|HGLibB_31360,0|HGLibA_31400,0
PDE8A	573	191	3	HGLibA_35830,373|HGLibA_35829,130|HGLibB_35781,70|HGLibA_35828,0|HGLibB_35783,0|HGLibB_35782,0
GRID2IP	572	190.667	3	HGLibB_20251,1|HGLibA_20279,258|HGLibA_20277,313|HGLibB_20249,0|HGLibB_20250,0|HGLibA_20278,0
SLC6A15	572	190.667	3	HGLibB_45252,150|HGLibA_45304,2|HGLibA_45305,420|HGLibB_45250,0|HGLibA_45303,0|HGLibB_45251,0
WBSCR27	572	190.667	3	HGLibA_53999,206|HGLibA_53997,186|HGLibA_53998,180|HGLibB_53933,0|HGLibB_53932,0|HGLibB_53931,0
COL2A1	572	190.667	3	HGLibA_10561,183|HGLibB_10550,1|HGLibA_10559,388|HGLibB_10548,0|HGLibA_10560,0|HGLibB_10549,0
CCL18	572	190.667	3	HGLibB_07976,161|HGLibA_07983,187|HGLibA_07982,224|HGLibB_07975,0|HGLibA_07981,0|HGLibB_07974,0
ULBP1	572	190.667	3	HGLibB_52894,147|HGLibA_52961,217|HGLibA_52960,208|HGLibB_52895,0|HGLibB_52896,0|HGLibA_52959,0
VPS39	571	190.333	3	HGLibA_53788,434|HGLibA_53789,132|HGLibB_53723,5|HGLibB_53722,0|HGLibB_53721,0|HGLibA_53787,0
ZNF622	571	190.333	3	HGLibA_56411,10|HGLibA_56409,393|HGLibB_56344,168|HGLibB_56342,0|HGLibA_56410,0|HGLibB_56343,0
GCNT2	570	190	3	HGLibA_18811,200|HGLibA_18813,172|HGLibB_18786,198|HGLibA_18812,0|HGLibB_18787,0|HGLibB_18788,0
CAPN6	570	190	3	HGLibA_07173,397|HGLibA_07172,172|HGLibB_07168,1|HGLibB_07166,0|HGLibA_07171,0|HGLibB_07167,0
APOL3	569	189.667	3	HGLibB_02530,307|HGLibA_02534,155|HGLibA_02533,107|HGLibB_02531,0|HGLibA_02532,0|HGLibB_02532,0
CDC42EP2	569	189.667	3	HGLibB_08562,254|HGLibB_08561,302|HGLibA_08569,13|HGLibA_08568,0|HGLibA_08570,0|HGLibB_08563,0
NME1	569	189.667	3	HGLibA_32151,7|HGLibB_32107,3|HGLibA_32150,559|HGLibB_32109,0|HGLibA_32152,0|HGLibB_32108,0
MFSD12	569	189.667	3	HGLibB_29050,6|HGLibA_29091,7|HGLibA_29089,556|HGLibA_29090,0|HGLibB_29048,0|HGLibB_29049,0
RUVBL2	569	189.667	3	HGLibA_42475,201|HGLibA_42477,167|HGLibB_42424,201|HGLibA_42476,0|HGLibB_42423,0|HGLibB_42422,0
ATP5L2	568	189.333	3	HGLibB_03681,559|HGLibB_03680,3|HGLibA_03681,6|HGLibA_03682,0|HGLibB_03679,0|HGLibA_03683,0
RRBP1	568	189.333	3	HGLibB_42188,183|HGLibB_42189,164|HGLibA_42243,221|HGLibA_42242,0|HGLibB_42190,0|HGLibA_42241,0
ATP5F1	567	189	3	HGLibA_03652,196|HGLibB_03651,2|HGLibA_03651,369|HGLibB_03649,0|HGLibB_03650,0|HGLibA_03653,0
ZNF594	567	189	3	HGLibA_56343,178|HGLibB_56277,200|HGLibB_56278,189|HGLibB_56276,0|HGLibA_56345,0|HGLibA_56344,0
NDUFB8	567	189	3	HGLibA_31530,183|HGLibA_31531,181|HGLibB_31487,203|HGLibB_31489,0|HGLibA_31529,0|HGLibB_31488,0
FOLH1	567	189	3	HGLibB_17756,211|HGLibB_17758,164|HGLibA_17781,192|HGLibA_17780,0|HGLibB_17757,0|HGLibA_17779,0
C20orf173	566	188.667	3	HGLibB_05992,210|HGLibA_05997,181|HGLibB_05993,175|HGLibA_05995,0|HGLibB_05991,0|HGLibA_05996,0
RANBP3	566	188.667	3	HGLibA_40205,212|HGLibA_40203,212|HGLibB_40153,142|HGLibB_40154,0|HGLibB_40152,0|HGLibA_40204,0
ELK4	565	188.333	3	HGLibB_14895,185|HGLibA_14919,376|HGLibB_14896,4|HGLibB_14897,0|HGLibA_14917,0|HGLibA_14918,0
HIST1H3H	565	188.333	3	HGLibB_21449,7|HGLibA_21478,165|HGLibA_21477,393|HGLibB_21450,0|HGLibB_21448,0|HGLibA_21476,0
PATZ1	565	188.333	3	HGLibA_35290,231|HGLibB_35243,81|HGLibA_35289,253|HGLibB_35242,0|HGLibB_35241,0|HGLibA_35288,0
MRPL28	565	188.333	3	HGLibA_29943,194|HGLibA_29941,3|HGLibB_29902,368|HGLibB_29900,0|HGLibB_29901,0|HGLibA_29942,0
OR51T1	563	187.667	3	HGLibA_34133,143|HGLibA_34134,244|HGLibA_34132,176|HGLibB_34087,0|HGLibB_34089,0|HGLibB_34088,0
OR52K1	563	187.667	3	HGLibA_34182,215|HGLibB_34137,153|HGLibB_34136,195|HGLibA_34180,0|HGLibA_34181,0|HGLibB_34135,0
ASUN	563	187.667	3	HGLibA_03386,2|HGLibB_03384,368|HGLibA_03387,193|HGLibA_03385,0|HGLibB_03385,0|HGLibB_03383,0
ZNF512	563	187.667	3	HGLibB_56065,180|HGLibA_56131,197|HGLibA_56130,186|HGLibA_56132,0|HGLibB_56063,0|HGLibB_56064,0
CASP4	563	187.667	3	HGLibB_07308,180|HGLibB_07306,189|HGLibA_07312,194|HGLibB_07307,0|HGLibA_07314,0|HGLibA_07313,0
TBL3	562	187.333	3	HGLibB_48560,205|HGLibA_48620,177|HGLibA_48621,180|HGLibA_48619,0|HGLibB_48561,0|HGLibB_48562,0
MAP2K4	562	187.333	3	HGLibB_28108,179|HGLibA_28148,207|HGLibA_28147,176|HGLibB_28106,0|HGLibB_28107,0|HGLibA_28149,0
DERL2	562	187.333	3	HGLibA_12997,179|HGLibA_12998,3|HGLibB_12979,380|HGLibB_12981,0|HGLibB_12980,0|HGLibA_12999,0
MLST8	562	187.333	3	HGLibB_29393,186|HGLibA_29434,171|HGLibA_29435,205|HGLibB_29394,0|HGLibB_29395,0|HGLibA_29436,0
ZNF185	562	187.333	3	HGLibA_55550,169|HGLibB_55482,211|HGLibA_55548,182|HGLibB_55481,0|HGLibB_55483,0|HGLibA_55549,0
EPHB1	561	187	3	HGLibB_15290,197|HGLibA_15311,171|HGLibB_15288,193|HGLibA_15312,0|HGLibB_15289,0|HGLibA_15310,0
CSB-PGBD3	561	187	3	HGLibA_11309,197|HGLibA_11310,189|HGLibA_11308,175|HGLibB_11297,0|HGLibB_11298,0|HGLibB_11296,0
RNF157	560	186.667	3	HGLibB_41502,173|HGLibA_41552,223|HGLibB_41500,164|HGLibB_41501,0|HGLibA_41554,0|HGLibA_41553,0
TREM1	560	186.667	3	HGLibB_51290,7|HGLibB_51291,183|HGLibA_51353,370|HGLibA_51354,0|HGLibA_51355,0|HGLibB_51289,0
DMXL2	560	186.667	3	HGLibB_13436,173|HGLibA_13457,183|HGLibA_13455,204|HGLibB_13437,0|HGLibB_13438,0|HGLibA_13456,0
YRDC	560	186.667	3	HGLibA_54721,360|HGLibB_54655,2|HGLibA_54722,198|HGLibB_54653,0|HGLibB_54654,0|HGLibA_54720,0
RALB	560	186.667	3	HGLibA_40150,143|HGLibA_40149,207|HGLibB_40100,210|HGLibA_40151,0|HGLibB_40098,0|HGLibB_40099,0
AGGF1	559	186.333	3	HGLibA_01191,177|HGLibB_01187,190|HGLibA_01190,192|HGLibB_01188,0|HGLibB_01189,0|HGLibA_01189,0
GFM1	559	186.333	3	HGLibB_18921,159|HGLibA_18948,214|HGLibA_18946,186|HGLibB_18923,0|HGLibA_18947,0|HGLibB_18922,0
FEZ2	559	186.333	3	HGLibB_17293,2|HGLibB_17292,147|HGLibA_17314,410|HGLibB_17291,0|HGLibA_17315,0|HGLibA_17316,0
SNX31	559	186.333	3	HGLibA_46087,82|HGLibA_46086,151|HGLibA_46088,326|HGLibB_46030,0|HGLibB_46031,0|HGLibB_46032,0
HLA-F	558	186	3	HGLibA_21646,41|HGLibB_21618,359|HGLibB_21616,158|HGLibA_21645,0|HGLibB_21617,0|HGLibA_21644,0
CPVL	558	186	3	HGLibB_11018,160|HGLibA_11031,180|HGLibA_11029,218|HGLibA_11030,0|HGLibB_11017,0|HGLibB_11019,0
GAS7	558	186	3	HGLibA_18655,145|HGLibB_18630,4|HGLibA_18657,409|HGLibA_18656,0|HGLibB_18632,0|HGLibB_18631,0
KRT8	558	186	3	HGLibB_25517,196|HGLibA_25553,361|HGLibA_25551,1|HGLibB_25515,0|HGLibB_25516,0|HGLibA_25552,0
SYTL5	558	186	3	HGLibB_48048,176|HGLibB_48049,195|HGLibB_48050,187|HGLibA_48107,0|HGLibA_48109,0|HGLibA_48108,0
STXBP4	558	186	3	HGLibA_47673,193|HGLibB_47616,217|HGLibB_47614,148|HGLibA_47672,0|HGLibA_47671,0|HGLibB_47615,0
DBH	557	185.667	3	HGLibA_12382,552|HGLibB_12369,4|HGLibA_12383,1|HGLibB_12367,0|HGLibA_12381,0|HGLibB_12368,0
FAM160A1	557	185.667	3	HGLibB_16181,149|HGLibB_16182,6|HGLibA_16205,402|HGLibA_16204,0|HGLibB_16183,0|HGLibA_16203,0
RPS15A	557	185.667	3	HGLibA_42081,148|HGLibA_42080,256|HGLibA_42079,153|HGLibB_42027,0|HGLibB_42026,0|HGLibB_42028,0
ZNF44	557	185.667	3	HGLibA_55998,281|HGLibA_55999,92|HGLibB_55932,184|HGLibB_55931,0|HGLibA_56000,0|HGLibB_55933,0
ZSCAN21	557	185.667	3	HGLibA_57000,154|HGLibB_56934,175|HGLibB_56933,228|HGLibB_56935,0|HGLibA_57002,0|HGLibA_57001,0
CNNM4	557	185.667	3	HGLibA_10324,181|HGLibA_10322,214|HGLibB_10312,162|HGLibB_10311,0|HGLibB_10313,0|HGLibA_10323,0
CCDC30	556	185.333	3	HGLibB_07748,156|HGLibA_07754,224|HGLibB_07749,176|HGLibB_07747,0|HGLibA_07755,0|HGLibA_07753,0
ULK2	556	185.333	3	HGLibB_52908,147|HGLibB_52906,214|HGLibA_52971,195|HGLibA_52973,0|HGLibB_52907,0|HGLibA_52972,0
hsa-mir-4505	555	185	3	HGLibA_60445,192|HGLibA_60446,193|HGLibA_60447,170|HGLibA_60448,0
PIK3CG	555	185	3	HGLibB_36595,167|HGLibA_36641,208|HGLibB_36594,180|HGLibA_36643,0|HGLibB_36596,0|HGLibA_36642,0
hsa-mir-2053	554	184.667	3	HGLibA_58186,211|HGLibA_58185,195|HGLibA_58184,148|HGLibA_58183,0
hsa-mir-4656	554	184.667	3	HGLibA_60733,25|HGLibA_60730,515|HGLibA_60731,14|HGLibA_60732,0
ESCO2	554	184.667	3	HGLibB_15539,280|HGLibA_15560,222|HGLibB_15538,52|HGLibB_15537,0|HGLibA_15559,0|HGLibA_15561,0
BPIFB2	554	184.667	3	HGLibB_04721,165|HGLibA_04723,191|HGLibB_04720,198|HGLibA_04722,0|HGLibA_04721,0|HGLibB_04719,0
TMEM65	554	184.667	3	HGLibA_50486,225|HGLibA_50487,325|HGLibA_50485,4|HGLibB_50426,0|HGLibB_50425,0|HGLibB_50427,0
XPC	554	184.667	3	HGLibB_54484,20|HGLibA_54550,187|HGLibA_54549,347|HGLibB_54483,0|HGLibB_54482,0|HGLibA_54551,0
WWOX	554	184.667	3	HGLibA_54449,179|HGLibB_54381,178|HGLibA_54447,197|HGLibA_54448,0|HGLibB_54380,0|HGLibB_54382,0
SLC22A11	554	184.667	3	HGLibA_44541,197|HGLibB_44487,6|HGLibB_44488,351|HGLibB_44486,0|HGLibA_44540,0|HGLibA_44539,0
LCT	553	184.333	3	HGLibB_26169,347|HGLibB_26168,22|HGLibA_26206,184|HGLibB_26167,0|HGLibA_26204,0|HGLibA_26205,0
ZBTB6	552	184	3	HGLibB_54846,336|HGLibB_54845,7|HGLibA_54912,209|HGLibB_54847,0|HGLibA_54913,0|HGLibA_54914,0
BEND3	552	184	3	HGLibA_04403,340|HGLibA_04405,160|HGLibB_04403,52|HGLibA_04404,0|HGLibB_04402,0|HGLibB_04401,0
EXOC3L2	552	184	3	HGLibA_15744,34|HGLibA_15742,320|HGLibA_15743,198|HGLibB_15721,0|HGLibB_15720,0|HGLibB_15722,0
REXO4	552	184	3	HGLibA_40899,358|HGLibB_40847,168|HGLibB_40848,26|HGLibB_40849,0|HGLibA_40900,0|HGLibA_40898,0
RNASE3	552	184	3	HGLibA_41406,374|HGLibA_41405,173|HGLibA_41407,5|HGLibB_41354,0|HGLibB_41353,0|HGLibB_41355,0
GBP7	551	183.667	3	HGLibB_18722,287|HGLibA_18747,102|HGLibA_18745,162|HGLibA_18746,0|HGLibB_18720,0|HGLibB_18721,0
RILPL2	551	183.667	3	HGLibA_41256,225|HGLibA_41257,323|HGLibB_41205,3|HGLibB_41203,0|HGLibB_41204,0|HGLibA_41255,0
P2RX7	551	183.667	3	HGLibB_34819,198|HGLibA_34864,158|HGLibB_34817,195|HGLibB_34818,0|HGLibA_34865,0|HGLibA_34863,0
FETUB	550	183.333	3	HGLibA_17305,181|HGLibA_17306,346|HGLibA_17307,23|HGLibB_17284,0|HGLibB_17283,0|HGLibB_17282,0
TACC1	550	183.333	3	HGLibB_48099,199|HGLibA_48160,184|HGLibB_48101,167|HGLibA_48159,0|HGLibB_48100,0|HGLibA_48158,0
COLEC10	550	183.333	3	HGLibA_10632,167|HGLibA_10631,195|HGLibB_10622,188|HGLibB_10621,0|HGLibB_10620,0|HGLibA_10633,0
ATP4A	550	183.333	3	HGLibB_03629,5|HGLibA_03633,334|HGLibA_03631,211|HGLibB_03630,0|HGLibB_03631,0|HGLibA_03632,0
IP6K3	550	183.333	3	HGLibA_23452,183|HGLibA_23450,201|HGLibB_23420,166|HGLibA_23451,0|HGLibB_23419,0|HGLibB_23418,0
ARMCX4	550	183.333	3	HGLibA_03048,362|HGLibA_03046,5|HGLibB_03046,183|HGLibA_03047,0|HGLibB_03045,0|HGLibB_03044,0
CINP	549	183	3	HGLibB_09706,364|HGLibA_09714,183|HGLibA_09716,2|HGLibB_09705,0|HGLibB_09707,0|HGLibA_09715,0
GDPD5	549	183	3	HGLibA_18901,229|HGLibB_18878,183|HGLibA_18902,137|HGLibB_18876,0|HGLibA_18903,0|HGLibB_18877,0
AIM1	549	183	3	HGLibB_01346,1|HGLibB_01348,395|HGLibA_01350,153|HGLibB_01347,0|HGLibA_01348,0|HGLibA_01349,0
NRP1	549	183	3	HGLibA_32714,181|HGLibB_32672,356|HGLibA_32715,12|HGLibB_32671,0|HGLibB_32670,0|HGLibA_32716,0
LSM5	549	183	3	HGLibB_27505,48|HGLibB_27506,14|HGLibA_27545,487|HGLibA_27546,0|HGLibA_27544,0|HGLibB_27504,0
NXPE4	549	183	3	HGLibA_33159,227|HGLibA_33158,171|HGLibB_33115,151|HGLibA_33160,0|HGLibB_33114,0|HGLibB_33116,0
LRRC56	548	182.667	3	HGLibA_27392,190|HGLibB_27352,163|HGLibA_27393,195|HGLibA_27391,0|HGLibB_27351,0|HGLibB_27353,0
IFI35	548	182.667	3	HGLibB_22576,182|HGLibA_22609,357|HGLibA_22608,9|HGLibB_22577,0|HGLibA_22607,0|HGLibB_22578,0
DCUN1D2	548	182.667	3	HGLibA_12568,10|HGLibA_12567,11|HGLibA_12569,527|HGLibB_12555,0|HGLibB_12554,0|HGLibB_12553,0
FBXO17	547	182.333	3	HGLibB_17012,211|HGLibB_17014,164|HGLibB_17013,172|HGLibA_17037,0|HGLibA_17036,0|HGLibA_17035,0
hsa-mir-4726	547	182.333	3	HGLibA_61003,182|HGLibA_61000,174|HGLibA_61001,191|HGLibA_61002,0
ACKR2	547	182.333	3	HGLibA_00443,190|HGLibA_00442,355|HGLibA_00444,2|HGLibB_00443,0|HGLibB_00442,0|HGLibB_00444,0
ZDHHC5	547	182.333	3	HGLibB_55054,168|HGLibB_55053,187|HGLibA_55121,192|HGLibB_55052,0|HGLibA_55120,0|HGLibA_55119,0
MRM1	547	182.333	3	HGLibA_29861,353|HGLibB_29821,7|HGLibA_29860,187|HGLibA_29862,0|HGLibB_29819,0|HGLibB_29820,0
MAFB	547	182.333	3	HGLibB_27835,15|HGLibB_27833,189|HGLibA_27874,343|HGLibB_27834,0|HGLibA_27875,0|HGLibA_27876,0
LOC100653515	547	182.333	3	HGLibA_26877,266|HGLibB_26836,187|HGLibA_26876,94|HGLibB_26838,0|HGLibB_26837,0|HGLibA_26875,0
ZMYND12	546	182	3	HGLibB_55350,177|HGLibA_55416,362|HGLibA_55418,7|HGLibA_55417,0|HGLibB_55351,0|HGLibB_55349,0
CLEC14A	546	182	3	HGLibA_09933,166|HGLibB_09925,190|HGLibB_09926,190|HGLibB_09924,0|HGLibA_09935,0|HGLibA_09934,0
RBM47	546	182	3	HGLibA_40565,211|HGLibB_40514,166|HGLibB_40516,169|HGLibA_40566,0|HGLibB_40515,0|HGLibA_40567,0
TNFAIP3	545	181.667	3	HGLibB_50650,2|HGLibB_50649,130|HGLibB_50651,413|HGLibA_50712,0|HGLibA_50711,0|HGLibA_50713,0
DAXX	545	181.667	3	HGLibB_12335,156|HGLibA_12348,190|HGLibA_12349,199|HGLibB_12337,0|HGLibA_12350,0|HGLibB_12336,0
HECTD3	544	181.333	3	HGLibA_21099,185|HGLibA_21100,273|HGLibA_21098,86|HGLibB_21070,0|HGLibB_21072,0|HGLibB_21071,0
WDR47	544	181.333	3	HGLibA_54107,192|HGLibA_54106,348|HGLibA_54105,4|HGLibB_54041,0|HGLibB_54040,0|HGLibB_54039,0
PIP5K1A	544	181.333	3	HGLibA_36715,376|HGLibA_36714,8|HGLibA_36713,160|HGLibB_36666,0|HGLibB_36667,0|HGLibB_36668,0
P2RX6	544	181.333	3	HGLibA_34860,192|HGLibA_34862,347|HGLibA_34861,5|HGLibB_34816,0|HGLibB_34814,0|HGLibB_34815,0
SOX5	544	181.333	3	HGLibA_46266,200|HGLibB_46211,3|HGLibA_46267,341|HGLibA_46268,0|HGLibB_46212,0|HGLibB_46210,0
CCIN	544	181.333	3	HGLibA_07949,204|HGLibB_07941,4|HGLibB_07942,336|HGLibA_07948,0|HGLibA_07950,0|HGLibB_07943,0
FDXACB1	543	181	3	HGLibA_17263,108|HGLibA_17265,86|HGLibA_17264,349|HGLibB_17242,0|HGLibB_17240,0|HGLibB_17241,0
SH3BGRL2	543	181	3	HGLibB_43867,348|HGLibA_43918,1|HGLibA_43920,194|HGLibB_43866,0|HGLibA_43919,0|HGLibB_43865,0
C11orf88	543	181	3	HGLibB_05203,451|HGLibA_05209,86|HGLibA_05208,6|HGLibA_05207,0|HGLibB_05205,0|HGLibB_05204,0
SLC2A14	543	181	3	HGLibB_44815,170|HGLibB_44814,181|HGLibA_44867,192|HGLibA_44868,0|HGLibA_44866,0|HGLibB_44813,0
WWP1	543	181	3	HGLibA_54452,171|HGLibA_54451,368|HGLibB_54383,4|HGLibB_54384,0|HGLibB_54385,0|HGLibA_54450,0
OR52N5	542	180.667	3	HGLibB_34157,290|HGLibA_34202,189|HGLibB_34158,63|HGLibA_34201,0|HGLibB_34156,0|HGLibA_34203,0
GIMAP4	542	180.667	3	HGLibB_19053,165|HGLibA_19078,194|HGLibB_19054,183|HGLibB_19055,0|HGLibA_19079,0|HGLibA_19080,0
IQGAP1	542	180.667	3	HGLibA_23533,4|HGLibB_23499,352|HGLibA_23532,186|HGLibB_23500,0|HGLibB_23498,0|HGLibA_23531,0
PSG4	541	180.333	3	HGLibB_38997,147|HGLibB_38998,385|HGLibB_38996,9|HGLibA_39045,0|HGLibA_39046,0|HGLibA_39047,0
ZNHIT2	541	180.333	3	HGLibA_56925,54|HGLibA_56927,257|HGLibB_56858,230|HGLibA_56926,0|HGLibB_56860,0|HGLibB_56859,0
BICD2	541	180.333	3	HGLibA_04497,196|HGLibA_04496,7|HGLibA_04498,338|HGLibB_04495,0|HGLibB_04494,0|HGLibB_04496,0
PIGX	541	180.333	3	HGLibA_36600,196|HGLibA_36599,156|HGLibB_36552,189|HGLibB_36554,0|HGLibA_36601,0|HGLibB_36553,0
BMX	540	180	3	HGLibA_04641,274|HGLibB_04640,184|HGLibB_04639,82|HGLibB_04638,0|HGLibA_04640,0|HGLibA_04642,0
ATXN3	540	180	3	HGLibB_03842,156|HGLibB_03840,331|HGLibA_03844,53|HGLibA_03843,0|HGLibB_03841,0|HGLibA_03842,0
DTNBP1	539	179.667	3	HGLibA_14071,193|HGLibA_14069,165|HGLibB_14048,181|HGLibB_14049,0|HGLibB_14047,0|HGLibA_14070,0
PBX2	539	179.667	3	HGLibA_35347,159|HGLibA_35345,160|HGLibB_35299,220|HGLibA_35346,0|HGLibB_35300,0|HGLibB_35298,0
OVOL3	538	179.333	3	HGLibB_34760,90|HGLibA_34807,397|HGLibA_34808,51|HGLibB_34761,0|HGLibB_34762,0|HGLibA_34806,0
RAB35	538	179.333	3	HGLibA_39890,155|HGLibB_39838,188|HGLibA_39888,195|HGLibB_39837,0|HGLibB_39839,0|HGLibA_39889,0
RDM1	538	179.333	3	HGLibA_40756,220|HGLibB_40705,142|HGLibB_40703,176|HGLibA_40754,0|HGLibA_40755,0|HGLibB_40704,0
UBE2F	538	179.333	3	HGLibA_52603,197|HGLibA_52604,175|HGLibB_52537,166|HGLibB_52538,0|HGLibB_52539,0|HGLibA_52602,0
C11orf52	537	179	3	HGLibA_05152,188|HGLibA_05150,344|HGLibB_05146,5|HGLibB_05148,0|HGLibA_05151,0|HGLibB_05147,0
OR56B4	537	179	3	HGLibB_34181,238|HGLibB_34182,247|HGLibA_34225,52|HGLibB_34180,0|HGLibA_34226,0|HGLibA_34227,0
SEMA3B	536	178.667	3	HGLibB_43270,116|HGLibA_43321,413|HGLibB_43268,7|HGLibB_43269,0|HGLibA_43323,0|HGLibA_43322,0
STATH	536	178.667	3	HGLibA_47401,156|HGLibA_47402,209|HGLibA_47403,171|HGLibB_47346,0|HGLibB_47344,0|HGLibB_47345,0
MRPL9	535	178.333	3	HGLibB_29985,172|HGLibB_29986,156|HGLibA_30025,207|HGLibB_29984,0|HGLibA_30026,0|HGLibA_30027,0
C1orf51	535	178.333	3	HGLibB_05861,2|HGLibA_05865,367|HGLibA_05863,166|HGLibB_05860,0|HGLibB_05859,0|HGLibA_05864,0
C5orf51	535	178.333	3	HGLibA_06402,168|HGLibA_06401,199|HGLibB_06397,168|HGLibA_06400,0|HGLibB_06398,0|HGLibB_06396,0
SERPINB8	534	178	3	HGLibB_43512,218|HGLibA_43566,314|HGLibB_43513,2|HGLibA_43565,0|HGLibA_43564,0|HGLibB_43511,0
UBA7	534	178	3	HGLibB_52467,188|HGLibA_52532,175|HGLibA_52530,171|HGLibB_52466,0|HGLibB_52465,0|HGLibA_52531,0
PROB1	534	178	3	HGLibB_38597,171|HGLibB_38598,180|HGLibA_38647,183|HGLibA_38646,0|HGLibB_38599,0|HGLibA_38648,0
TMBIM6	534	178	3	HGLibA_49746,192|HGLibA_49745,1|HGLibB_49685,341|HGLibA_49744,0|HGLibB_49686,0|HGLibB_49684,0
ASL	534	178	3	HGLibA_03317,160|HGLibA_03316,213|HGLibB_03316,161|HGLibA_03318,0|HGLibB_03315,0|HGLibB_03314,0
hsa-mir-6854	533	177.667	3	HGLibA_63590,153|HGLibA_63588,190|HGLibA_63587,190|HGLibA_63589,0
TMEM63C	533	177.667	3	HGLibA_50479,171|HGLibB_50419,164|HGLibB_50420,198|HGLibA_50480,0|HGLibA_50481,0|HGLibB_50421,0
MYEOV2	533	177.667	3	HGLibA_30695,171|HGLibA_30693,193|HGLibA_30694,169|HGLibB_30651,0|HGLibB_30652,0|HGLibB_30653,0
OPHN1	532	177.333	3	HGLibA_33415,312|HGLibA_33416,8|HGLibB_33370,212|HGLibB_33371,0|HGLibB_33372,0|HGLibA_33417,0
USP35	532	177.333	3	HGLibB_53279,153|HGLibB_53277,206|HGLibA_53343,173|HGLibA_53345,0|HGLibA_53344,0|HGLibB_53278,0
UPB1	532	177.333	3	HGLibA_53054,450|HGLibB_52987,4|HGLibB_52988,78|HGLibA_53052,0|HGLibB_52989,0|HGLibA_53053,0
MOK	531	177	3	HGLibB_29596,196|HGLibA_29636,156|HGLibB_29594,179|HGLibB_29595,0|HGLibA_29635,0|HGLibA_29637,0
OXR1	531	177	3	HGLibA_34830,494|HGLibA_34832,2|HGLibB_34784,35|HGLibB_34785,0|HGLibA_34831,0|HGLibB_34786,0
PLSCR2	531	177	3	HGLibB_37185,170|HGLibA_37233,13|HGLibB_37184,348|HGLibB_37186,0|HGLibA_37235,0|HGLibA_37234,0
TTC29	531	177	3	HGLibA_52099,379|HGLibA_52100,147|HGLibB_52033,5|HGLibA_52098,0|HGLibB_52035,0|HGLibB_52034,0
METTL22	530	176.667	3	HGLibB_28946,187|HGLibA_28989,3|HGLibA_28987,340|HGLibB_28947,0|HGLibA_28988,0|HGLibB_28948,0
SRPK3	528	176	3	HGLibA_47025,336|HGLibA_47024,190|HGLibB_46967,2|HGLibB_46968,0|HGLibB_46966,0|HGLibA_47023,0
COL6A5	528	176	3	HGLibA_10604,6|HGLibB_10594,355|HGLibB_10593,167|HGLibA_10606,0|HGLibB_10595,0|HGLibA_10605,0
PCDH9	528	176	3	HGLibB_35374,105|HGLibB_35373,205|HGLibA_35421,218|HGLibB_35375,0|HGLibA_35422,0|HGLibA_35420,0
ADCY10	528	176	3	HGLibA_00909,16|HGLibB_00905,138|HGLibA_00907,374|HGLibB_00906,0|HGLibA_00908,0|HGLibB_00907,0
YKT6	527	175.667	3	HGLibA_54695,237|HGLibA_54693,92|HGLibB_54628,198|HGLibA_54694,0|HGLibB_54627,0|HGLibB_54626,0
CDKL2	527	175.667	3	HGLibA_08809,169|HGLibB_08802,180|HGLibB_08801,178|HGLibA_08810,0|HGLibA_08808,0|HGLibB_08803,0
hsa-mir-563	527	175.667	3	HGLibA_62214,203|HGLibA_62216,175|HGLibA_62215,149|HGLibA_62217,0
KCNK7	526	175.333	3	HGLibB_24299,389|HGLibA_24334,8|HGLibA_24333,129|HGLibA_24332,0|HGLibB_24298,0|HGLibB_24300,0
BEND7	525	175	3	HGLibB_04415,170|HGLibA_04417,180|HGLibA_04416,175|HGLibB_04413,0|HGLibB_04414,0|HGLibA_04415,0
ESAM	525	175	3	HGLibA_15555,184|HGLibA_15553,232|HGLibB_15532,109|HGLibB_15531,0|HGLibB_15533,0|HGLibA_15554,0
STK38L	525	175	3	HGLibA_47504,14|HGLibA_47503,14|HGLibB_47448,497|HGLibB_47446,0|HGLibB_47447,0|HGLibA_47505,0
MAPK1	525	175	3	HGLibB_28205,188|HGLibA_28246,160|HGLibB_28206,177|HGLibA_28247,0|HGLibB_28207,0|HGLibA_28248,0
BGN	524	174.667	3	HGLibA_04463,337|HGLibA_04465,6|HGLibB_04463,181|HGLibB_04461,0|HGLibA_04464,0|HGLibB_04462,0
KIF18B	524	174.667	3	HGLibB_24844,344|HGLibA_24876,9|HGLibA_24878,171|HGLibB_24842,0|HGLibB_24843,0|HGLibA_24877,0
EIF2S2	524	174.667	3	HGLibB_14734,6|HGLibB_14733,334|HGLibB_14735,184|HGLibA_14755,0|HGLibA_14756,0|HGLibA_14757,0
OLFM4	524	174.667	3	HGLibA_33352,145|HGLibB_33307,184|HGLibB_33309,195|HGLibB_33308,0|HGLibA_33354,0|HGLibA_33353,0
DUOXA2	524	174.667	3	HGLibA_14106,306|HGLibA_14105,4|HGLibB_14083,214|HGLibB_14084,0|HGLibB_14085,0|HGLibA_14107,0
SLC6A9	524	174.667	3	HGLibA_45343,285|HGLibB_45291,103|HGLibB_45289,136|HGLibA_45344,0|HGLibB_45290,0|HGLibA_45342,0
CLRN3	524	174.667	3	HGLibA_10127,175|HGLibB_10117,167|HGLibA_10128,182|HGLibA_10129,0|HGLibB_10119,0|HGLibB_10118,0
TUBB4B	524	174.667	3	HGLibA_52289,99|HGLibB_52223,219|HGLibA_52287,206|HGLibB_52222,0|HGLibB_52224,0|HGLibA_52288,0
KCNA4	523	174.333	3	HGLibA_24134,162|HGLibA_24135,221|HGLibA_24136,140|HGLibB_24100,0|HGLibB_24101,0|HGLibB_24102,0
STOML2	523	174.333	3	HGLibA_47536,185|HGLibA_47537,117|HGLibA_47538,221|HGLibB_47479,0|HGLibB_47481,0|HGLibB_47480,0
hsa-mir-624	523	174.333	3	HGLibA_62737,4|HGLibA_62734,192|HGLibA_62735,327|HGLibA_62736,0
SMR3A	523	174.333	3	HGLibA_45825,195|HGLibA_45824,137|HGLibA_45823,191|HGLibB_45770,0|HGLibB_45769,0
CCT2	523	174.333	3	HGLibB_08188,212|HGLibA_08194,110|HGLibA_08196,201|HGLibB_08189,0|HGLibB_08187,0|HGLibA_08195,0
VPS18	522	174	3	HGLibA_53745,294|HGLibA_53747,227|HGLibA_53746,1|HGLibB_53679,0|HGLibB_53681,0|HGLibB_53680,0
OR2A7	522	174	3	HGLibA_33743,203|HGLibB_33697,161|HGLibA_33744,158|HGLibB_33698,0|HGLibA_33742,0|HGLibB_33699,0
CRISPLD1	521	173.667	3	HGLibB_11162,280|HGLibB_11163,54|HGLibB_11161,187|HGLibA_11175,0|HGLibA_11173,0|HGLibA_11174,0
LPA	521	173.667	3	HGLibB_27011,167|HGLibB_27010,305|HGLibA_27049,49|HGLibA_27051,0|HGLibA_27050,0|HGLibB_27009,0
NBN	521	173.667	3	HGLibB_31175,339|HGLibA_31218,12|HGLibB_31176,170|HGLibB_31177,0|HGLibA_31219,0|HGLibA_31217,0
PRKX	520	173.333	3	HGLibA_38594,29|HGLibA_38592,260|HGLibB_38545,231|HGLibB_38544,0|HGLibA_38593,0|HGLibB_38543,0
ASNSD1	520	173.333	3	HGLibA_03338,202|HGLibA_03337,29|HGLibB_03337,289|HGLibA_03339,0|HGLibB_03336,0|HGLibB_03335,0
SULT4A1	520	173.333	3	HGLibA_47764,516|HGLibB_47707,3|HGLibA_47765,1|HGLibB_47706,0|HGLibB_47708,0|HGLibA_47763,0
FAM46D	519	173	3	HGLibA_16606,3|HGLibA_16605,177|HGLibB_16581,339|HGLibB_16582,0|HGLibB_16583,0|HGLibA_16604,0
MELK	519	173	3	HGLibA_28881,175|HGLibA_28880,181|HGLibB_28839,163|HGLibB_28840,0|HGLibB_28838,0|HGLibA_28879,0
CDK12	519	173	3	HGLibB_08724,267|HGLibB_08723,2|HGLibA_08732,250|HGLibA_08731,0|HGLibB_08725,0|HGLibA_08730,0
RTN3	518	172.667	3	HGLibB_42351,215|HGLibA_42403,299|HGLibA_42404,4|HGLibA_42405,0|HGLibB_42352,0|HGLibB_42350,0
SLC16A10	518	172.667	3	HGLibB_44366,211|HGLibB_44367,257|HGLibA_44421,50|HGLibB_44368,0|HGLibA_44419,0|HGLibA_44420,0
PDLIM1	518	172.667	3	HGLibA_35906,224|HGLibB_35860,55|HGLibB_35859,239|HGLibA_35908,0|HGLibA_35907,0|HGLibB_35861,0
FRMD4B	518	172.667	3	HGLibA_18017,317|HGLibA_18018,196|HGLibB_17992,5|HGLibB_17993,0|HGLibA_18016,0|HGLibB_17994,0
EPHA8	518	172.667	3	HGLibA_15307,166|HGLibA_15308,157|HGLibA_15309,195|HGLibB_15285,0|HGLibB_15286,0|HGLibB_15287,0
OAS3	518	172.667	3	HGLibB_33161,4|HGLibA_33203,356|HGLibB_33160,158|HGLibA_33205,0|HGLibB_33159,0|HGLibA_33204,0
UBE2V1	517	172.333	3	HGLibB_52602,175|HGLibA_52665,159|HGLibA_52667,183|HGLibA_52666,0|HGLibB_52601,0|HGLibB_52600,0
ABHD4	517	172.333	3	HGLibA_00277,143|HGLibA_00278,370|HGLibB_00277,4|HGLibA_00279,0|HGLibB_00279,0|HGLibB_00278,0
DPH5	517	172.333	3	HGLibA_13847,337|HGLibA_13848,140|HGLibA_13849,40|HGLibB_13828,0|HGLibB_13827,0|HGLibB_13826,0
C20orf26	517	172.333	3	HGLibA_06020,165|HGLibB_06016,244|HGLibA_06021,108|HGLibB_06015,0|HGLibA_06019,0|HGLibB_06017,0
GOLGA6A	517	172.333	3	HGLibB_19579,148|HGLibB_19580,204|HGLibA_19607,165|HGLibB_19581,0|HGLibA_19606,0|HGLibA_19608,0
EME2	516	172	3	HGLibA_15039,245|HGLibB_15016,52|HGLibA_15037,219|HGLibA_15038,0|HGLibB_15015,0|HGLibB_15017,0
BRPF3	516	172	3	HGLibA_04842,182|HGLibA_04841,11|HGLibB_04839,323|HGLibB_04840,0|HGLibB_04841,0|HGLibA_04843,0
hsa-mir-1258	516	172	3	HGLibA_57438,371|HGLibA_57441,143|HGLibA_57440,2|HGLibA_57439,0
COMMD9	516	172	3	HGLibA_10680,141|HGLibB_10669,188|HGLibA_10679,187|HGLibA_10681,0|HGLibB_10668,0|HGLibB_10670,0
ABCC12	516	172	3	HGLibB_00168,65|HGLibA_00168,217|HGLibA_00166,234|HGLibB_00167,0|HGLibB_00166,0|HGLibA_00167,0
ABHD12	515	171.667	3	HGLibA_00240,306|HGLibB_00239,6|HGLibA_00239,203|HGLibA_00238,0|HGLibB_00240,0|HGLibB_00238,0
MAN1A1	515	171.667	3	HGLibA_28058,244|HGLibB_28016,268|HGLibB_28017,3|HGLibA_28057,0|HGLibB_28018,0|HGLibA_28059,0
TMEM52B	514	171.333	3	HGLibB_50375,194|HGLibB_50376,113|HGLibA_50434,207|HGLibA_50436,0|HGLibA_50435,0|HGLibB_50374,0
CLPS	513	171	3	HGLibA_10105,311|HGLibB_10095,1|HGLibA_10104,201|HGLibB_10093,0|HGLibA_10103,0|HGLibB_10094,0
TMEM47	513	171	3	HGLibB_50353,169|HGLibA_50413,166|HGLibA_50415,178|HGLibB_50354,0|HGLibB_50355,0|HGLibA_50414,0
XKR6	512	170.667	3	HGLibA_54526,164|HGLibA_54525,121|HGLibA_54527,227|HGLibB_54459,0|HGLibB_54460,0|HGLibB_54458,0
DPEP2	512	170.667	3	HGLibA_13821,19|HGLibB_13801,149|HGLibA_13820,344|HGLibB_13799,0|HGLibB_13800,0|HGLibA_13822,0
C11orf57	512	170.667	3	HGLibB_05156,182|HGLibA_05160,167|HGLibB_05155,163|HGLibA_05159,0|HGLibB_05157,0|HGLibA_05161,0
TEF	512	170.667	3	HGLibA_48961,224|HGLibB_48903,207|HGLibA_48963,81|HGLibB_48902,0|HGLibA_48962,0|HGLibB_48904,0
ZNF253	512	170.667	3	HGLibA_55672,229|HGLibB_55606,45|HGLibA_55673,238|HGLibB_55605,0|HGLibB_55604,0|HGLibA_55671,0
LACE1	511	170.333	3	HGLibB_25873,40|HGLibA_25912,241|HGLibA_25911,230|HGLibA_25910,0|HGLibB_25875,0|HGLibB_25874,0
MCHR2	511	170.333	3	HGLibA_28593,181|HGLibB_28552,189|HGLibA_28591,141|HGLibB_28551,0|HGLibB_28550,0|HGLibA_28592,0
TMEM63B	511	170.333	3	HGLibA_50476,146|HGLibB_50417,186|HGLibB_50418,179|HGLibA_50477,0|HGLibB_50416,0|HGLibA_50478,0
PDYN	511	170.333	3	HGLibB_35921,80|HGLibA_35967,213|HGLibA_35966,218|HGLibA_35968,0|HGLibB_35920,0|HGLibB_35919,0
PNMT	509	169.667	3	HGLibB_37342,144|HGLibA_37389,158|HGLibB_37341,207|HGLibA_37391,0|HGLibA_37390,0|HGLibB_37340,0
RGS19	509	169.667	3	HGLibA_41076,322|HGLibA_41075,184|HGLibB_41024,3|HGLibB_41026,0|HGLibA_41077,0|HGLibB_41025,0
AICDA	509	169.667	3	HGLibA_01326,199|HGLibB_01322,204|HGLibA_01324,106|HGLibA_01325,0|HGLibB_01324,0|HGLibB_01323,0
RNF24	508	169.333	3	HGLibB_41600,114|HGLibB_41599,143|HGLibA_41651,251|HGLibB_41601,0|HGLibA_41652,0|HGLibA_41653,0
LYPD2	508	169.333	3	HGLibA_27716,245|HGLibB_27674,2|HGLibA_27717,261|HGLibA_27715,0|HGLibB_27675,0|HGLibB_27676,0
MKL1	508	169.333	3	HGLibB_29293,226|HGLibB_29292,187|HGLibA_29333,95|HGLibB_29291,0|HGLibA_29334,0|HGLibA_29332,0
BAMBI	508	169.333	3	HGLibA_04138,82|HGLibA_04137,225|HGLibB_04136,201|HGLibA_04136,0|HGLibB_04135,0|HGLibB_04134,0
DPPA5	508	169.333	3	HGLibA_13896,143|HGLibB_13875,226|HGLibA_13897,139|HGLibA_13895,0|HGLibB_13876,0|HGLibB_13874,0
ARC	508	169.333	3	HGLibA_02634,275|HGLibB_02632,211|HGLibA_02633,22|HGLibB_02631,0|HGLibA_02635,0|HGLibB_02633,0
TNNI1	507	169	3	HGLibB_50809,173|HGLibA_50872,133|HGLibB_50808,201|HGLibA_50871,0|HGLibB_50810,0|HGLibA_50870,0
MAGEA2	507	169	3	HGLibB_27863,321|HGLibA_27905,138|HGLibB_27864,48|HGLibB_27865,0
FAM178B	506	168.667	3	HGLibB_16280,339|HGLibB_16281,9|HGLibB_16282,158|HGLibA_16302,0|HGLibA_16304,0|HGLibA_16303,0
C1QA	506	168.667	3	HGLibA_05913,7|HGLibB_05908,470|HGLibB_05907,29|HGLibB_05909,0|HGLibA_05912,0|HGLibA_05911,0
ZNF182	506	168.667	3	HGLibB_55475,328|HGLibA_55544,176|HGLibB_55476,2|HGLibA_55542,0|HGLibA_55543,0|HGLibB_55477,0
UBE2D4	505	168.333	3	HGLibA_52590,6|HGLibA_52592,140|HGLibB_52526,359|HGLibB_52527,0|HGLibB_52525,0|HGLibA_52591,0
MOB1B	505	168.333	3	HGLibA_29588,210|HGLibA_29589,81|HGLibA_29587,214|HGLibB_29546,0|HGLibB_29547,0|HGLibB_29548,0
ZFAND2A	504	168	3	HGLibB_55079,223|HGLibA_55146,84|HGLibA_55147,197|HGLibB_55080,0|HGLibA_55148,0|HGLibB_55081,0
SP100	504	168	3	HGLibA_46284,83|HGLibA_46286,236|HGLibB_46230,185|HGLibA_46285,0|HGLibB_46229,0|HGLibB_46228,0
CRISP3	504	168	3	HGLibA_11171,490|HGLibB_11160,3|HGLibA_11170,11|HGLibA_11172,0|HGLibB_11158,0|HGLibB_11159,0
METAP1	503	167.667	3	HGLibB_28888,185|HGLibA_28929,317|HGLibB_28886,1|HGLibA_28927,0|HGLibB_28887,0|HGLibA_28928,0
TTC25	503	167.667	3	HGLibA_52088,157|HGLibA_52087,101|HGLibA_52086,245|HGLibB_52023,0|HGLibB_52021,0|HGLibB_52022,0
hsa-mir-4480	502	167.333	3	HGLibA_60337,425|HGLibA_60340,3|HGLibA_60338,74|HGLibA_60339,0
APOE	502	167.333	3	HGLibA_02517,203|HGLibA_02519,184|HGLibB_02517,115|HGLibB_02515,0|HGLibB_02516,0|HGLibA_02518,0
OR6S1	501	167	3	HGLibB_34397,172|HGLibA_34441,171|HGLibA_34442,158|HGLibB_34398,0|HGLibA_34443,0|HGLibB_34396,0
GLT1D1	500	166.667	3	HGLibA_19332,161|HGLibB_19306,175|HGLibA_19331,164|HGLibA_19330,0|HGLibB_19307,0|HGLibB_19305,0
PPP1R1A	500	166.667	3	HGLibB_38015,192|HGLibA_38066,3|HGLibA_38065,305|HGLibB_38016,0|HGLibB_38017,0|HGLibA_38064,0
PIK3C2B	500	166.667	3	HGLibA_36623,186|HGLibB_36576,128|HGLibA_36625,186|HGLibA_36624,0|HGLibB_36577,0|HGLibB_36578,0
NDUFS1	500	166.667	3	HGLibB_31502,154|HGLibA_31545,141|HGLibA_31546,205|HGLibB_31504,0|HGLibB_31503,0|HGLibA_31544,0
TIGD4	500	166.667	3	HGLibB_49411,215|HGLibA_49472,195|HGLibA_49471,90|HGLibA_49473,0|HGLibB_49412,0|HGLibB_49413,0
TFF1	499	166.333	3	HGLibB_49110,9|HGLibB_49111,181|HGLibA_49168,309|HGLibA_49169,0|HGLibA_49170,0|HGLibB_49109,0
hsa-mir-573	499	166.333	3	HGLibA_62383,1|HGLibA_62381,313|HGLibA_62384,185|HGLibA_62382,0
KCND1	498	166	3	HGLibB_24140,203|HGLibA_24173,210|HGLibB_24141,85|HGLibB_24139,0|HGLibA_24175,0|HGLibA_24174,0
NDEL1	498	166	3	HGLibA_31390,352|HGLibB_31346,141|HGLibA_31389,5|HGLibB_31348,0|HGLibA_31388,0|HGLibB_31347,0
FDX1L	498	166	3	HGLibA_17262,172|HGLibB_17238,265|HGLibA_17261,61|HGLibB_17239,0|HGLibB_17237,0|HGLibA_17260,0
MYH7B	497	165.667	3	HGLibA_30736,172|HGLibB_30694,14|HGLibA_30735,311|HGLibA_30737,0|HGLibB_30693,0|HGLibB_30695,0
C11orf54	497	165.667	3	HGLibA_05156,146|HGLibB_05154,168|HGLibB_05152,183|HGLibB_05153,0|HGLibA_05158,0|HGLibA_05157,0
VWA3A	497	165.667	3	HGLibB_53836,183|HGLibB_53837,220|HGLibA_53901,94|HGLibA_53902,0|HGLibA_53903,0|HGLibB_53835,0
HTATIP2	497	165.667	3	HGLibB_22317,192|HGLibB_22318,138|HGLibA_22347,167|HGLibA_22346,0|HGLibB_22316,0|HGLibA_22345,0
IGHMBP2	496	165.333	3	HGLibA_22857,302|HGLibB_22827,6|HGLibA_22856,188|HGLibB_22826,0|HGLibA_22858,0|HGLibB_22825,0
GML	496	165.333	3	HGLibB_19386,162|HGLibB_19385,171|HGLibB_19387,163|HGLibA_19411,0|HGLibA_19412,0|HGLibA_19413,0
hsa-mir-3170	496	165.333	3	HGLibA_58759,179|HGLibA_58758,1|HGLibA_58760,316|HGLibA_58761,0
SLC44A2	496	165.333	3	HGLibB_45107,52|HGLibA_45160,8|HGLibB_45108,436|HGLibA_45159,0|HGLibB_45106,0|HGLibA_45161,0
SBSN	496	165.333	3	HGLibA_42811,303|HGLibB_42758,192|HGLibA_42813,1|HGLibB_42760,0|HGLibB_42759,0|HGLibA_42812,0
TNFRSF12A	495	165	3	HGLibB_50690,205|HGLibA_50751,288|HGLibA_50750,2|HGLibB_50688,0|HGLibB_50689,0|HGLibA_50752,0
SYDE1	495	165	3	HGLibB_47882,473|HGLibA_47939,16|HGLibB_47881,6|HGLibA_47941,0|HGLibB_47880,0|HGLibA_47940,0
DDHD2	495	165	3	HGLibB_12593,154|HGLibA_12605,160|HGLibA_12607,181|HGLibA_12606,0|HGLibB_12591,0|HGLibB_12592,0
CCDC147	495	165	3	HGLibA_07632,296|HGLibA_07630,41|HGLibB_07626,158|HGLibA_07631,0|HGLibB_07625,0|HGLibB_07624,0
PARL	493	164.333	3	HGLibB_35155,160|HGLibA_35202,148|HGLibB_35157,185|HGLibB_35156,0|HGLibA_35203,0|HGLibA_35201,0
PAX2	493	164.333	3	HGLibB_35250,194|HGLibA_35298,250|HGLibB_35252,49|HGLibA_35297,0|HGLibA_35299,0|HGLibB_35251,0
L3MBTL3	492	164	3	HGLibB_25864,9|HGLibA_25901,261|HGLibA_25903,222|HGLibB_25865,0|HGLibB_25866,0|HGLibA_25902,0
LTN1	492	164	3	HGLibB_27573,157|HGLibB_27574,191|HGLibA_27615,144|HGLibA_27613,0|HGLibA_27614,0|HGLibB_27575,0
PLEKHG3	492	164	3	HGLibB_37061,7|HGLibB_37059,4|HGLibA_37106,481|HGLibB_37060,0|HGLibA_37108,0|HGLibA_37107,0
NPR2	491	163.667	3	HGLibA_32512,6|HGLibB_32466,206|HGLibA_32511,279|HGLibA_32510,0|HGLibB_32468,0|HGLibB_32467,0
TNFRSF11A	490	163.333	3	HGLibA_50746,85|HGLibA_50745,2|HGLibB_50684,403|HGLibA_50744,0|HGLibB_50683,0|HGLibB_50682,0
LDHB	490	163.333	3	HGLibA_26228,1|HGLibB_26193,297|HGLibA_26230,192|HGLibB_26191,0|HGLibA_26229,0|HGLibB_26192,0
TOPAZ1	490	163.333	3	HGLibA_51006,1|HGLibA_51005,305|HGLibB_50943,184|HGLibB_50942,0|HGLibB_50944,0|HGLibA_51007,0
RAB3C	489	163	3	HGLibB_39862,3|HGLibA_39914,199|HGLibA_39913,287|HGLibB_39863,0|HGLibA_39912,0|HGLibB_39861,0
ASPA	489	163	3	HGLibA_03341,15|HGLibB_03340,465|HGLibA_03342,9|HGLibB_03339,0|HGLibA_03340,0|HGLibB_03338,0
ZNF426	489	163	3	HGLibB_55900,21|HGLibA_55966,257|HGLibB_55898,211|HGLibA_55967,0|HGLibB_55899,0|HGLibA_55965,0
PPP6R1	488	162.667	3	HGLibB_38172,79|HGLibB_38173,206|HGLibA_38222,203|HGLibA_38220,0|HGLibB_38171,0|HGLibA_38221,0
TMEM59L	488	162.667	3	HGLibB_50403,115|HGLibA_50463,172|HGLibB_50401,201|HGLibA_50461,0|HGLibB_50402,0|HGLibA_50462,0
hsa-mir-6757	488	162.667	3	HGLibA_63186,183|HGLibA_63185,161|HGLibA_63184,144|HGLibA_63187,0
ATP5SL	487	162.333	3	HGLibB_03688,189|HGLibA_03690,210|HGLibB_03690,88|HGLibB_03689,0|HGLibA_03692,0|HGLibA_03691,0
FBRSL1	487	162.333	3	HGLibB_16947,196|HGLibA_16970,235|HGLibA_16969,56|HGLibA_16971,0|HGLibB_16946,0|HGLibB_16948,0
SYNGR2	487	162.333	3	HGLibB_47935,207|HGLibB_47934,194|HGLibA_47993,86|HGLibB_47936,0|HGLibA_47995,0|HGLibA_47994,0
ARMC1	487	162.333	3	HGLibB_03003,328|HGLibB_03004,9|HGLibA_03006,150|HGLibA_03005,0|HGLibA_03004,0|HGLibB_03002,0
ELFN1	487	162.333	3	HGLibA_14905,273|HGLibA_14907,7|HGLibB_14883,207|HGLibB_14885,0|HGLibB_14884,0|HGLibA_14906,0
RDH16	486	162	3	HGLibB_40696,231|HGLibA_40747,211|HGLibA_40745,44|HGLibB_40695,0|HGLibA_40746,0|HGLibB_40694,0
CCL22	486	162	3	HGLibB_07990,4|HGLibB_07991,370|HGLibA_07996,112|HGLibB_07989,0|HGLibA_07997,0|HGLibA_07998,0
UNC5C	486	162	3	HGLibA_53021,312|HGLibA_53019,4|HGLibB_52956,170|HGLibA_53020,0|HGLibB_52955,0|HGLibB_52954,0
CHMP4A	486	162	3	HGLibA_09488,13|HGLibB_09477,271|HGLibA_09487,202|HGLibB_09479,0|HGLibA_09486,0|HGLibB_09478,0
KIAA1429	485	161.667	3	HGLibB_24718,98|HGLibA_24752,124|HGLibA_24750,263|HGLibA_24751,0|HGLibB_24717,0|HGLibB_24716,0
VWA3B	485	161.667	3	HGLibA_53904,251|HGLibA_53906,228|HGLibB_53839,6|HGLibA_53905,0|HGLibB_53840,0|HGLibB_53838,0
KIAA1731	485	161.667	3	HGLibA_24812,3|HGLibB_24776,163|HGLibA_24811,319|HGLibB_24778,0|HGLibB_24777,0|HGLibA_24810,0
HHLA3	485	161.667	3	HGLibB_21244,96|HGLibB_21245,384|HGLibA_21274,5|HGLibA_21273,0|HGLibB_21246,0|HGLibA_21272,0
CD63	485	161.667	3	HGLibB_08420,109|HGLibA_08427,107|HGLibA_08425,269|HGLibB_08418,0|HGLibA_08426,0|HGLibB_08419,0
GABRP	484	161.333	3	HGLibB_18374,363|HGLibA_18397,10|HGLibB_18373,111|HGLibA_18398,0|HGLibB_18372,0|HGLibA_18399,0
C10orf111	484	161.333	3	HGLibA_05030,102|HGLibA_05031,198|HGLibB_05029,184|HGLibB_05028,0|HGLibB_05027,0|HGLibA_05032,0
ZNF491	484	161.333	3	HGLibB_56026,155|HGLibA_56093,164|HGLibA_56092,165|HGLibB_56024,0|HGLibB_56025,0|HGLibA_56091,0
OR51L1	483	161	3	HGLibB_34075,197|HGLibB_34077,79|HGLibA_34120,207|HGLibA_34122,0|HGLibB_34076,0|HGLibA_34121,0
SPATA17	483	161	3	HGLibB_46380,23|HGLibB_46378,251|HGLibB_46379,209|HGLibA_46436,0|HGLibA_46434,0|HGLibA_46435,0
LPAR1	483	161	3	HGLibA_27053,174|HGLibA_27054,188|HGLibB_27014,121|HGLibA_27052,0|HGLibB_27012,0|HGLibB_27013,0
ZC2HC1C	483	161	3	HGLibB_54875,110|HGLibA_54943,372|HGLibA_54942,1|HGLibB_54876,0|HGLibB_54877,0|HGLibA_54944,0
PAPOLG	482	160.667	3	HGLibA_35143,1|HGLibA_35142,269|HGLibB_35095,212|HGLibB_35096,0|HGLibB_35097,0|HGLibA_35141,0
ST8SIA2	482	160.667	3	HGLibA_47291,207|HGLibA_47292,103|HGLibA_47290,172|HGLibB_47234,0|HGLibB_47235,0|HGLibB_47233,0
RNF166	481	160.333	3	HGLibA_41560,158|HGLibA_41559,143|HGLibB_41507,180|HGLibA_41558,0|HGLibB_41508,0|HGLibB_41506,0
OR4F17	481	160.333	3	HGLibB_33951,23|HGLibB_33949,199|HGLibA_33994,259|HGLibA_33995,0|HGLibA_33996,0
ZNF697	481	160.333	3	HGLibB_56497,23|HGLibA_56564,229|HGLibA_56562,229|HGLibB_56496,0|HGLibB_56495,0|HGLibA_56563,0
LPIN3	481	160.333	3	HGLibB_27061,241|HGLibB_27062,73|HGLibB_27060,167|HGLibA_27102,0|HGLibA_27100,0|HGLibA_27101,0
FASLG	480	160	3	HGLibA_16892,162|HGLibA_16893,165|HGLibA_16891,153|HGLibB_16868,0|HGLibB_16870,0|HGLibB_16869,0
CTAG1B	480	160	3	HGLibB_11550,255|HGLibA_11560,49|HGLibA_11561,176|HGLibA_11562,0
TTLL2	479	159.667	3	HGLibA_52199,171|HGLibA_52198,2|HGLibA_52197,306|HGLibB_52132,0|HGLibB_52134,0|HGLibB_52133,0
PAM16	478	159.333	3	HGLibA_35086,56|HGLibA_35084,196|HGLibB_35040,226|HGLibB_35039,0|HGLibA_35085,0|HGLibB_35038,0
ERN1	478	159.333	3	HGLibA_15512,370|HGLibA_15511,99|HGLibA_15513,9|HGLibB_15489,0|HGLibB_15491,0|HGLibB_15490,0
KRTAP5-8	478	159.333	3	HGLibB_25773,265|HGLibB_25772,1|HGLibA_25809,212|HGLibA_25808,0|HGLibA_25810,0|HGLibB_25774,0
PJA1	478	159.333	3	HGLibA_36783,128|HGLibA_36784,338|HGLibA_36782,12|HGLibB_36735,0|HGLibB_36736,0|HGLibB_36737,0
EIF2AK3	477	159	3	HGLibB_14708,184|HGLibA_14728,50|HGLibA_14730,243|HGLibA_14729,0|HGLibB_14707,0|HGLibB_14706,0
LIN37	477	159	3	HGLibB_26527,228|HGLibA_26564,56|HGLibA_26563,193|HGLibB_26526,0|HGLibB_26528,0|HGLibA_26565,0
KLHL9	476	158.667	3	HGLibB_25192,20|HGLibA_25229,406|HGLibA_25227,50|HGLibB_25194,0|HGLibA_25228,0|HGLibB_25193,0
HS3ST6	476	158.667	3	HGLibA_22140,39|HGLibA_22138,208|HGLibB_22111,229|HGLibB_22110,0|HGLibA_22139,0|HGLibB_22109,0
EDARADD	476	158.667	3	HGLibB_14416,54|HGLibA_14438,5|HGLibA_14440,417|HGLibB_14417,0|HGLibB_14418,0|HGLibA_14439,0
HSD17B13	476	158.667	3	HGLibB_22151,244|HGLibA_22182,225|HGLibB_22152,7|HGLibB_22153,0|HGLibA_22180,0|HGLibA_22181,0
hsa-mir-3606	476	158.667	3	HGLibA_59061,175|HGLibA_59058,142|HGLibA_59060,159|HGLibA_59059,0
EFR3B	476	158.667	3	HGLibA_14609,248|HGLibB_14586,219|HGLibA_14610,9|HGLibB_14588,0|HGLibB_14587,0|HGLibA_14608,0
HS1BP3	475	158.333	3	HGLibB_22086,1|HGLibA_22114,204|HGLibA_22116,270|HGLibB_22085,0|HGLibA_22115,0|HGLibB_22087,0
EVA1B	475	158.333	3	HGLibA_15674,437|HGLibA_15673,36|HGLibB_15651,2|HGLibA_15675,0|HGLibB_15653,0|HGLibB_15652,0
CCDC144A	474	158	3	HGLibB_07615,464|HGLibA_07621,6|HGLibA_07623,4|HGLibB_07616,0|HGLibA_07622,0|HGLibB_07617,0
RBBP9	474	158	3	HGLibB_40396,217|HGLibA_40446,73|HGLibA_40445,184|HGLibA_40447,0|HGLibB_40394,0|HGLibB_40395,0
HSD17B10	473	157.667	3	HGLibB_22142,114|HGLibA_22173,174|HGLibA_22172,185|HGLibB_22144,0|HGLibB_22143,0|HGLibA_22171,0
CMTM6	473	157.667	3	HGLibB_10214,239|HGLibA_10225,169|HGLibB_10213,65|HGLibA_10223,0|HGLibB_10212,0|HGLibA_10224,0
FBXO21	471	157	3	HGLibA_17044,153|HGLibA_17046,119|HGLibB_17021,199|HGLibA_17045,0|HGLibB_17023,0|HGLibB_17022,0
ARSF	470	156.667	3	HGLibA_03139,188|HGLibA_03141,190|HGLibB_03138,92|HGLibB_03139,0|HGLibB_03137,0|HGLibA_03140,0
GLI4	470	156.667	3	HGLibB_19230,55|HGLibB_19232,188|HGLibA_19257,227|HGLibB_19231,0|HGLibA_19256,0|HGLibA_19255,0
CETP	469	156.333	3	HGLibB_09234,232|HGLibA_09242,226|HGLibA_09243,11|HGLibA_09241,0|HGLibB_09235,0|HGLibB_09233,0
LRRC4B	469	156.333	3	HGLibB_27339,231|HGLibA_27379,225|HGLibA_27381,13|HGLibA_27380,0|HGLibB_27341,0|HGLibB_27340,0
AGMO	469	156.333	3	HGLibA_01201,454|HGLibB_01199,6|HGLibA_01202,9|HGLibB_01200,0|HGLibA_01203,0|HGLibB_01201,0
VSIG4	469	156.333	3	HGLibA_53848,9|HGLibA_53847,317|HGLibA_53849,143|HGLibB_53782,0|HGLibB_53783,0|HGLibB_53781,0
APEX1	469	156.333	3	HGLibA_02407,197|HGLibB_02405,221|HGLibB_02404,51|HGLibB_02406,0|HGLibA_02406,0|HGLibA_02408,0
BOLA3	468	156	3	HGLibB_04687,4|HGLibA_04688,456|HGLibB_04688,8|HGLibA_04690,0|HGLibB_04686,0|HGLibA_04689,0
ERCC8	468	156	3	HGLibA_15455,258|HGLibB_15434,200|HGLibB_15433,10|HGLibA_15456,0|HGLibA_15454,0|HGLibB_15432,0
SYNE4	468	156	3	HGLibA_47985,247|HGLibA_47984,210|HGLibB_47926,11|HGLibB_47925,0|HGLibA_47986,0|HGLibB_47927,0
PGPEP1L	467	155.667	3	HGLibA_36281,26|HGLibA_36282,210|HGLibB_36236,231|HGLibB_36235,0|HGLibB_36234,0|HGLibA_36283,0
BAALC	467	155.667	3	HGLibA_04049,179|HGLibB_04047,90|HGLibA_04050,198|HGLibB_04049,0|HGLibB_04048,0|HGLibA_04051,0
FARP2	467	155.667	3	HGLibA_16877,416|HGLibB_16854,50|HGLibA_16878,1|HGLibA_16876,0|HGLibB_16855,0|HGLibB_16853,0
SKA3	467	155.667	3	HGLibA_44268,40|HGLibB_44215,211|HGLibB_44214,216|HGLibB_44213,0|HGLibA_44267,0|HGLibA_44266,0
AGPAT5	466	155.333	3	HGLibB_01228,190|HGLibB_01227,217|HGLibA_01229,59|HGLibA_01228,0|HGLibB_01226,0|HGLibA_01230,0
ZNF625	466	155.333	3	HGLibA_56420,209|HGLibA_56418,4|HGLibA_56419,253|HGLibB_56351,0|HGLibB_56353,0|HGLibB_56352,0
ARHGEF37	466	155.333	3	HGLibA_02855,180|HGLibA_02854,189|HGLibB_02853,97|HGLibB_02854,0|HGLibB_02852,0|HGLibA_02856,0
CIRBP	465	155	3	HGLibB_09712,2|HGLibB_09713,243|HGLibA_09721,220|HGLibA_09722,0|HGLibB_09711,0|HGLibA_09720,0
GPR33	465	155	3	HGLibA_20023,46|HGLibB_19996,142|HGLibA_20022,277|HGLibB_19995,0|HGLibA_20024,0|HGLibB_19994,0
PSAPL1	465	155	3	HGLibB_38956,399|HGLibA_39004,10|HGLibA_39003,56|HGLibA_39005,0|HGLibB_38955,0|HGLibB_38954,0
C7orf62	465	155	3	HGLibA_06568,197|HGLibA_06570,258|HGLibB_06565,10|HGLibA_06569,0|HGLibB_06564,0|HGLibB_06566,0
hsa-mir-6770-2	465	155	3	HGLibA_63249,208|HGLibA_63250,24|HGLibA_63251,233|HGLibA_63248,0
C9orf117	465	155	3	HGLibA_06669,258|HGLibB_06663,7|HGLibB_06664,200|HGLibA_06667,0|HGLibA_06668,0|HGLibB_06662,0
hsa-mir-4798	464	154.667	3	HGLibA_61298,155|HGLibA_61297,157|HGLibA_61299,152|HGLibA_61296,0
PTGFRN	464	154.667	3	HGLibA_39344,285|HGLibA_39342,17|HGLibB_39293,162|HGLibA_39343,0|HGLibB_39294,0|HGLibB_39295,0
UBE2T	464	154.667	3	HGLibA_52661,197|HGLibB_52594,183|HGLibA_52659,84|HGLibB_52595,0|HGLibB_52596,0|HGLibA_52660,0
EPHA10	463	154.333	3	HGLibB_15265,201|HGLibB_15266,174|HGLibB_15264,88|HGLibA_15287,0|HGLibA_15288,0|HGLibA_15286,0
NEIL2	463	154.333	3	HGLibB_31589,254|HGLibB_31590,1|HGLibA_31632,208|HGLibA_31631,0|HGLibA_31633,0|HGLibB_31591,0
PRAMEF15	463	154.333	3	HGLibA_38293,148|HGLibA_38292,135|HGLibB_38244,180|HGLibB_38245,0|HGLibB_38243,0
TUBB3	463	154.333	3	HGLibB_52218,260|HGLibA_52282,8|HGLibA_52281,195|HGLibA_52283,0|HGLibB_52217,0|HGLibB_52216,0
PI15	463	154.333	3	HGLibB_36436,6|HGLibA_36482,267|HGLibA_36483,190|HGLibB_36437,0|HGLibB_36435,0|HGLibA_36484,0
KAAG1	462	154	3	HGLibA_24014,2|HGLibB_23982,260|HGLibB_23980,200|HGLibA_24015,0|HGLibB_23981,0|HGLibA_24016,0
FBXO47	461	153.667	3	HGLibB_17090,185|HGLibA_17114,103|HGLibB_17092,173|HGLibA_17113,0|HGLibB_17091,0|HGLibA_17115,0
ROGDI	461	153.667	3	HGLibA_41752,259|HGLibB_41698,9|HGLibA_41751,193|HGLibA_41750,0|HGLibB_41699,0|HGLibB_41700,0
SEMA3A	461	153.667	3	HGLibB_43265,171|HGLibB_43267,2|HGLibA_43318,288|HGLibA_43319,0|HGLibA_43320,0|HGLibB_43266,0
GABBR2	461	153.667	3	HGLibA_18344,231|HGLibA_18345,2|HGLibA_18343,228|HGLibB_18320,0|HGLibB_18318,0|HGLibB_18319,0
C3orf35	460	153.333	3	HGLibB_06230,153|HGLibA_06232,111|HGLibA_06234,196|HGLibB_06229,0|HGLibB_06228,0|HGLibA_06233,0
VTCN1	460	153.333	3	HGLibA_53884,155|HGLibA_53883,2|HGLibA_53885,303|HGLibB_53819,0|HGLibB_53818,0|HGLibB_53817,0
OR2G3	460	153.333	3	HGLibA_33798,374|HGLibB_33752,2|HGLibA_33797,84|HGLibB_33753,0|HGLibA_33796,0|HGLibB_33751,0
HNRNPA2B1	460	153.333	3	HGLibB_21768,256|HGLibA_21797,166|HGLibA_21799,38|HGLibA_21798,0|HGLibB_21769,0|HGLibB_21770,0
hsa-mir-5702	459	153	3	HGLibA_62347,38|HGLibA_62350,403|HGLibA_62348,18|HGLibA_62349,0
C8orf31	459	153	3	HGLibA_06606,26|HGLibA_06604,219|HGLibB_06600,214|HGLibB_06599,0|HGLibA_06605,0|HGLibB_06601,0
hsa-mir-596	459	153	3	HGLibA_62477,225|HGLibA_62475,7|HGLibA_62476,227|HGLibA_62478,0
TRIM35	459	153	3	HGLibA_51472,6|HGLibB_51406,449|HGLibB_51407,4|HGLibA_51471,0|HGLibA_51470,0|HGLibB_51408,0
C2CD5	459	153	3	HGLibA_06106,206|HGLibA_06108,87|HGLibA_06107,166|HGLibB_06102,0|HGLibB_06103,0|HGLibB_06104,0
ZFP1	459	153	3	HGLibB_55114,200|HGLibA_55180,55|HGLibA_55179,204|HGLibB_55113,0|HGLibB_55112,0|HGLibA_55181,0
OR2AE1	458	152.667	3	HGLibB_33702,101|HGLibA_33746,29|HGLibA_33747,328|HGLibA_33745,0|HGLibB_33700,0|HGLibB_33701,0
GOLGA6L1	458	152.667	3	HGLibA_19619,9|HGLibB_19592,386|HGLibA_19620,63|HGLibB_19593,0|HGLibB_19591,0|HGLibA_19618,0
DEFB129	458	152.667	3	HGLibB_12874,8|HGLibA_12891,269|HGLibA_12890,181|HGLibA_12892,0|HGLibB_12876,0|HGLibB_12875,0
MAP3K7CL	458	152.667	3	HGLibA_28200,96|HGLibA_28198,173|HGLibB_28159,189|HGLibB_28157,0|HGLibA_28199,0|HGLibB_28158,0
ZNF768	458	152.667	3	HGLibB_56632,70|HGLibA_56699,226|HGLibA_56697,162|HGLibB_56630,0|HGLibA_56698,0|HGLibB_56631,0
HELZ2	457	152.333	3	HGLibB_21098,9|HGLibA_21125,236|HGLibA_21126,212|HGLibA_21127,0|HGLibB_21099,0|HGLibB_21097,0
ERGIC1	457	152.333	3	HGLibA_15468,190|HGLibA_15467,192|HGLibB_15444,75|HGLibA_15466,0|HGLibB_15446,0|HGLibB_15445,0
LNX2	457	152.333	3	HGLibB_26710,184|HGLibA_26748,122|HGLibA_26747,151|HGLibA_26746,0|HGLibB_26708,0|HGLibB_26709,0
CLIP4	457	152.333	3	HGLibA_10050,131|HGLibA_10052,194|HGLibA_10051,132|HGLibB_10042,0|HGLibB_10041,0|HGLibB_10043,0
RHOD	457	152.333	3	HGLibA_41184,187|HGLibB_41132,180|HGLibA_41183,90|HGLibB_41133,0|HGLibA_41185,0|HGLibB_41134,0
hsa-mir-642a	457	152.333	3	HGLibA_62808,161|HGLibA_62809,199|HGLibA_62806,97|HGLibA_62807,0
KRT79	457	152.333	3	HGLibA_25549,188|HGLibB_25514,118|HGLibA_25550,151|HGLibB_25512,0|HGLibA_25548,0|HGLibB_25513,0
hsa-mir-133a-1	457	152.333	3	HGLibA_57774,32|HGLibA_57773,246|HGLibA_57771,179|HGLibA_57772,0
ZBTB40	457	152.333	3	HGLibA_54881,169|HGLibB_54812,199|HGLibB_54814,89|HGLibB_54813,0|HGLibA_54879,0|HGLibA_54880,0
CABP5	456	152	3	HGLibA_06857,162|HGLibB_06851,92|HGLibB_06852,202|HGLibB_06853,0|HGLibA_06858,0|HGLibA_06856,0
ZGLP1	455	151.667	3	HGLibA_55302,9|HGLibA_55304,10|HGLibB_55236,436|HGLibB_55235,0|HGLibB_55237,0|HGLibA_55303,0
ARL8A	455	151.667	3	HGLibB_02993,183|HGLibB_02994,7|HGLibA_02995,265|HGLibA_02996,0|HGLibA_02997,0|HGLibB_02995,0
ZNF829	455	151.667	3	HGLibA_56827,61|HGLibB_56760,243|HGLibA_56826,151|HGLibA_56828,0|HGLibB_56761,0|HGLibB_56759,0
ZNF221	455	151.667	3	HGLibA_55608,236|HGLibB_55542,5|HGLibA_55610,214|HGLibB_55543,0|HGLibA_55609,0|HGLibB_55541,0
TCEA2	454	151.333	3	HGLibA_48697,229|HGLibA_48698,2|HGLibB_48640,223|HGLibB_48639,0|HGLibA_48699,0|HGLibB_48638,0
HNRNPA1L2	454	151.333	3	HGLibB_21767,202|HGLibB_21765,161|HGLibA_21795,91|HGLibA_21796,0|HGLibB_21766,0|HGLibA_21794,0
SUN1	453	151	3	HGLibB_47731,191|HGLibA_47789,260|HGLibB_47732,2|HGLibB_47730,0|HGLibA_47787,0|HGLibA_47788,0
POLR3H	453	151	3	HGLibB_37584,221|HGLibA_37633,192|HGLibA_37632,40|HGLibB_37583,0|HGLibA_37634,0|HGLibB_37585,0
TEX12	453	151	3	HGLibB_48995,17|HGLibB_48997,212|HGLibA_49056,224|HGLibA_49054,0|HGLibA_49055,0|HGLibB_48996,0
B4GALT4	453	151	3	HGLibA_04033,2|HGLibA_04031,225|HGLibA_04032,226|HGLibB_04031,0|HGLibB_04029,0|HGLibB_04030,0
KCND3	452	150.667	3	HGLibB_24145,2|HGLibA_24180,446|HGLibA_24179,4|HGLibB_24146,0|HGLibA_24181,0|HGLibB_24147,0
MOCS3	452	150.667	3	HGLibA_29617,165|HGLibA_29618,278|HGLibA_29619,9|HGLibB_29578,0|HGLibB_29576,0|HGLibB_29577,0
RBM45	452	150.667	3	HGLibA_40561,1|HGLibA_40560,290|HGLibB_40509,161|HGLibA_40559,0|HGLibB_40508,0|HGLibB_40510,0
TRPM4	452	150.667	3	HGLibA_51762,208|HGLibA_51760,1|HGLibA_51761,243|HGLibB_51697,0|HGLibB_51695,0|HGLibB_51696,0
B9D1	452	150.667	3	HGLibB_04043,38|HGLibB_04041,222|HGLibA_04043,192|HGLibA_04044,0|HGLibA_04045,0|HGLibB_04042,0
CORO7-PAM16	452	150.667	3	HGLibA_10795,94|HGLibB_10783,170|HGLibA_10794,188|HGLibB_10784,0|HGLibA_10793,0|HGLibB_10782,0
MIS12	452	150.667	3	HGLibB_29263,6|HGLibB_29261,229|HGLibA_29304,217|HGLibA_29302,0|HGLibA_29303,0|HGLibB_29262,0
CDCA3	451	150.333	3	HGLibA_08604,187|HGLibB_08599,96|HGLibA_08605,168|HGLibB_08598,0|HGLibB_08597,0|HGLibA_08606,0
SSTR3	451	150.333	3	HGLibB_47124,214|HGLibA_47181,228|HGLibA_47180,9|HGLibA_47179,0|HGLibB_47122,0|HGLibB_47123,0
CTR9	451	150.333	3	HGLibB_11663,208|HGLibA_11675,4|HGLibB_11662,239|HGLibA_11674,0|HGLibB_11661,0|HGLibA_11673,0
UST	451	150.333	3	HGLibA_53424,103|HGLibA_53425,172|HGLibB_53360,176|HGLibA_53426,0|HGLibB_53359,0|HGLibB_53358,0
IRX1	451	150.333	3	HGLibB_23594,85|HGLibA_23627,167|HGLibB_23596,199|HGLibB_23595,0|HGLibA_23629,0|HGLibA_23628,0
CCNO	451	150.333	3	HGLibB_08116,281|HGLibA_08124,19|HGLibA_08123,151|HGLibA_08122,0|HGLibB_08115,0|HGLibB_08117,0
VPS28	450	150	3	HGLibA_53757,220|HGLibB_53692,202|HGLibA_53759,28|HGLibB_53693,0|HGLibA_53758,0|HGLibB_53691,0
OR7C1	450	150	3	HGLibA_34467,150|HGLibB_34421,5|HGLibA_34466,295|HGLibB_34420,0|HGLibB_34422,0|HGLibA_34465,0
ZNF563	450	150	3	HGLibA_56251,274|HGLibB_56183,175|HGLibB_56185,1|HGLibA_56252,0|HGLibB_56184,0|HGLibA_56250,0
ZNF343	450	150	3	HGLibB_55777,177|HGLibA_55843,270|HGLibA_55842,3|HGLibB_55775,0|HGLibB_55776,0|HGLibA_55844,0
TSSK1B	449	149.667	3	HGLibB_51945,35|HGLibA_52009,195|HGLibB_51944,219|HGLibA_52008,0|HGLibB_51943,0|HGLibA_52010,0
MCTS1	449	149.667	3	HGLibB_28616,175|HGLibA_28658,267|HGLibA_28659,7|HGLibB_28618,0|HGLibA_28657,0|HGLibB_28617,0
EIF4G2	449	149.667	3	HGLibA_14843,207|HGLibB_14820,80|HGLibA_14842,162|HGLibA_14844,0|HGLibB_14821,0|HGLibB_14822,0
FOXG1	448	149.333	3	HGLibB_17848,183|HGLibB_17846,169|HGLibA_17870,96|HGLibB_17847,0|HGLibA_17869,0|HGLibA_17871,0
AIMP1	448	149.333	3	HGLibA_01355,261|HGLibA_01354,180|HGLibB_01352,7|HGLibB_01353,0|HGLibB_01354,0|HGLibA_01356,0
AFP	448	149.333	3	HGLibA_01128,156|HGLibB_01126,95|HGLibA_01127,197|HGLibB_01125,0|HGLibB_01124,0|HGLibA_01126,0
SPAG8	448	149.333	3	HGLibA_46370,1|HGLibA_46368,253|HGLibB_46313,194|HGLibB_46312,0|HGLibB_46314,0|HGLibA_46369,0
NFIX	447	149	3	HGLibA_31811,268|HGLibB_31768,4|HGLibB_31769,175|HGLibB_31770,0|HGLibA_31812,0|HGLibA_31813,0
ATP6V0D2	447	149	3	HGLibB_03718,230|HGLibB_03719,5|HGLibB_03720,212|HGLibA_03720,0|HGLibA_03721,0|HGLibA_03722,0
SPNS2	447	149	3	HGLibA_46737,135|HGLibA_46736,88|HGLibB_46679,224|HGLibB_46680,0|HGLibB_46678,0|HGLibA_46735,0
PZP	447	149	3	HGLibA_39714,96|HGLibB_39665,188|HGLibB_39663,163|HGLibA_39715,0|HGLibB_39664,0|HGLibA_39716,0
PFDN5	447	149	3	HGLibA_36147,198|HGLibB_36099,172|HGLibA_36148,77|HGLibA_36146,0|HGLibB_36101,0|HGLibB_36100,0
AMY2A	447	149	3	HGLibB_01848,116|HGLibB_01847,136|HGLibA_01850,195|HGLibB_01849,0|HGLibA_01849,0|HGLibA_01851,0
TMEM249	447	149	3	HGLibA_50313,45|HGLibB_50253,218|HGLibB_50252,184|HGLibA_50311,0|HGLibB_50251,0|HGLibA_50312,0
PACRGL	447	149	3	HGLibA_34952,167|HGLibB_34904,86|HGLibA_34950,194|HGLibA_34951,0|HGLibB_34906,0|HGLibB_34905,0
HR	446	148.667	3	HGLibB_22041,58|HGLibB_22042,180|HGLibA_22071,208|HGLibA_22070,0|HGLibB_22040,0|HGLibA_22069,0
SEMA7A	446	148.667	3	HGLibB_43324,11|HGLibB_43323,204|HGLibA_43376,231|HGLibA_43377,0|HGLibB_43322,0|HGLibA_43375,0
DPYS	446	148.667	3	HGLibA_13923,6|HGLibB_13900,202|HGLibA_13922,238|HGLibB_13902,0|HGLibB_13901,0|HGLibA_13924,0
TXLNA	446	148.667	3	HGLibA_52389,196|HGLibB_52324,25|HGLibB_52326,225|HGLibA_52391,0|HGLibB_52325,0|HGLibA_52390,0
PAX5	446	148.667	3	HGLibA_35308,214|HGLibB_35259,5|HGLibB_35261,227|HGLibA_35306,0|HGLibA_35307,0|HGLibB_35260,0
STK16	446	148.667	3	HGLibA_47459,50|HGLibB_47402,212|HGLibB_47403,184|HGLibB_47401,0|HGLibA_47460,0|HGLibA_47458,0
NUP37	446	148.667	3	HGLibA_33052,262|HGLibA_33051,4|HGLibB_33006,180|HGLibA_33050,0|HGLibB_33007,0|HGLibB_33008,0
FGR	445	148.333	3	HGLibA_17469,393|HGLibA_17467,50|HGLibA_17468,2|HGLibB_17445,0|HGLibB_17446,0|HGLibB_17444,0
hsa-mir-1227	445	148.333	3	HGLibA_57305,204|HGLibA_57308,222|HGLibA_57307,19|HGLibA_57306,0
UROC1	445	148.333	3	HGLibA_53153,184|HGLibA_53151,135|HGLibA_53152,126|HGLibB_53087,0|HGLibB_53086,0|HGLibB_53085,0
N4BP3	445	148.333	3	HGLibB_30918,96|HGLibA_30961,156|HGLibA_30960,193|HGLibB_30919,0|HGLibB_30920,0|HGLibA_30962,0
HOXA5	445	148.333	3	HGLibA_21913,212|HGLibB_21886,225|HGLibB_21884,8|HGLibA_21914,0|HGLibB_21885,0|HGLibA_21915,0
HTT	444	148	3	HGLibB_22387,10|HGLibA_22419,226|HGLibA_22418,208|HGLibB_22388,0|HGLibA_22420,0|HGLibB_22389,0
FAM151B	444	148	3	HGLibA_16164,147|HGLibB_16144,209|HGLibA_16165,88|HGLibB_16143,0|HGLibA_16166,0|HGLibB_16142,0
C11orf68	444	148	3	HGLibA_05173,226|HGLibA_05172,204|HGLibB_05167,14|HGLibB_05168,0|HGLibB_05169,0|HGLibA_05171,0
MTL5	444	148	3	HGLibA_30404,204|HGLibB_30362,39|HGLibB_30360,201|HGLibA_30403,0|HGLibB_30361,0|HGLibA_30402,0
CCDC152	444	148	3	HGLibA_07648,249|HGLibA_07650,190|HGLibB_07642,5|HGLibA_07649,0|HGLibB_07643,0|HGLibB_07644,0
FRYL	443	147.667	3	HGLibB_18032,158|HGLibB_18031,204|HGLibA_18057,81|HGLibA_18055,0|HGLibA_18056,0|HGLibB_18033,0
RASAL1	443	147.667	3	HGLibB_40260,175|HGLibA_40310,107|HGLibA_40312,161|HGLibB_40259,0|HGLibA_40311,0|HGLibB_40261,0
hsa-mir-8070	443	147.667	3	HGLibA_64119,408|HGLibA_64120,31|HGLibA_64117,4
TMEM178B	442	147.333	3	HGLibB_50025,11|HGLibB_50023,184|HGLibA_50083,247|HGLibA_50084,0|HGLibA_50085,0|HGLibB_50024,0
MOCS1	441	147	3	HGLibB_29572,258|HGLibA_29611,5|HGLibA_29613,178|HGLibB_29570,0|HGLibB_29571,0|HGLibA_29612,0
RSU1	441	147	3	HGLibA_42366,136|HGLibB_42312,190|HGLibA_42365,115|HGLibB_42311,0|HGLibB_42313,0|HGLibA_42364,0
SYCE2	441	147	3	HGLibB_47862,89|HGLibA_47919,7|HGLibB_47860,345|HGLibA_47918,0|HGLibA_47920,0|HGLibB_47861,0
DDAH2	441	147	3	HGLibA_12590,225|HGLibB_12576,195|HGLibB_12578,21|HGLibB_12577,0|HGLibA_12591,0|HGLibA_12592,0
GUCA2B	441	147	3	HGLibA_20645,202|HGLibB_20617,218|HGLibA_20647,21|HGLibB_20619,0|HGLibA_20646,0|HGLibB_20618,0
MRPS24	441	147	3	HGLibA_30072,211|HGLibB_30031,226|HGLibA_30070,4|HGLibA_30071,0|HGLibB_30029,0
ATN1	441	147	3	HGLibA_03530,173|HGLibB_03528,184|HGLibA_03529,84|HGLibB_03529,0|HGLibA_03531,0|HGLibB_03527,0
TMEM56-RWDD3	441	147	3	HGLibB_50392,54|HGLibA_50452,202|HGLibB_50394,185|HGLibB_50393,0
RHOU	441	147	3	HGLibB_41155,196|HGLibA_41209,6|HGLibA_41207,239|HGLibB_41157,0|HGLibA_41208,0|HGLibB_41156,0
ZNF708	441	147	3	HGLibA_56603,272|HGLibA_56601,3|HGLibA_56602,166|HGLibB_56535,0|HGLibB_56534,0|HGLibB_56536,0
ZNF440	441	147	3	HGLibA_56003,168|HGLibB_55934,185|HGLibA_56002,88|HGLibB_55936,0|HGLibB_55935,0|HGLibA_56001,0
IQGAP3	441	147	3	HGLibB_23505,51|HGLibB_23504,204|HGLibA_23539,186|HGLibA_23538,0|HGLibA_23537,0|HGLibB_23506,0
CDK8	441	147	3	HGLibA_08796,341|HGLibA_08798,96|HGLibB_08790,4|HGLibB_08791,0|HGLibA_08797,0|HGLibB_08789,0
KCNJ1	440	146.667	3	HGLibB_24211,170|HGLibA_24247,18|HGLibA_24246,252|HGLibB_24213,0|HGLibB_24212,0|HGLibA_24245,0
CCDC9	440	146.667	3	HGLibA_07918,174|HGLibB_07912,85|HGLibB_07913,181|HGLibA_07919,0|HGLibB_07911,0|HGLibA_07920,0
FAM163A	440	146.667	3	HGLibA_16229,167|HGLibB_16205,232|HGLibB_16207,41|HGLibB_16206,0|HGLibA_16227,0|HGLibA_16228,0
GTSF1	440	146.667	3	HGLibA_20627,4|HGLibA_20629,200|HGLibB_20600,236|HGLibB_20601,0|HGLibA_20628,0|HGLibB_20599,0
FAM35A	439	146.333	3	HGLibB_16552,9|HGLibA_16573,253|HGLibA_16574,177|HGLibB_16551,0|HGLibA_16572,0|HGLibB_16550,0
SERINC4	439	146.333	3	HGLibA_43494,57|HGLibA_43492,229|HGLibA_43493,153|HGLibB_43441,0|HGLibB_43440,0|HGLibB_43439,0
STK24	439	146.333	3	HGLibB_47413,77|HGLibA_47470,163|HGLibB_47415,199|HGLibB_47414,0|HGLibA_47471,0|HGLibA_47472,0
KIAA1199	439	146.333	3	HGLibB_24674,190|HGLibA_24708,205|HGLibB_24675,44|HGLibA_24709,0|HGLibB_24676,0|HGLibA_24710,0
CALCOCO1	437	145.667	3	HGLibA_06999,179|HGLibA_06998,57|HGLibB_06993,201|HGLibB_06994,0|HGLibB_06992,0|HGLibA_06997,0
SBK1	437	145.667	3	HGLibB_42747,31|HGLibA_42801,221|HGLibA_42800,185|HGLibA_42799,0|HGLibB_42746,0|HGLibB_42748,0
DDX3Y	437	145.667	3	HGLibA_12706,183|HGLibA_12704,248|HGLibB_12690,6|HGLibB_12691,0|HGLibA_12705,0|HGLibB_12692,0
NLGN2	436	145.333	3	HGLibA_32071,190|HGLibA_32070,239|HGLibB_32028,7|HGLibB_32026,0|HGLibB_32027,0|HGLibA_32069,0
SNRNP40	436	145.333	3	HGLibA_45954,218|HGLibA_45953,23|HGLibB_45896,195|HGLibB_45897,0|HGLibB_45898,0|HGLibA_45952,0
USF1	436	145.333	3	HGLibB_53100,10|HGLibA_53166,249|HGLibB_53102,177|HGLibA_53168,0|HGLibB_53101,0|HGLibA_53167,0
SLC27A1	435	145	3	HGLibB_44761,245|HGLibB_44760,173|HGLibA_44814,17|HGLibB_44759,0|HGLibA_44813,0|HGLibA_44812,0
CNEP1R1	435	145	3	HGLibB_10245,185|HGLibA_10257,103|HGLibA_10256,147|HGLibA_10258,0|HGLibB_10246,0|HGLibB_10247,0
NR1D1	435	145	3	HGLibA_32574,14|HGLibB_32530,152|HGLibA_32575,269|HGLibA_32573,0|HGLibB_32531,0|HGLibB_32529,0
SUV420H1	435	145	3	HGLibA_47865,190|HGLibA_47864,218|HGLibA_47866,27|HGLibB_47809,0|HGLibB_47807,0|HGLibB_47808,0
CLIC6	434	144.667	3	HGLibB_10028,179|HGLibB_10027,230|HGLibA_10036,25|HGLibA_10035,0|HGLibA_10037,0|HGLibB_10026,0
TMEM225	434	144.667	3	HGLibA_50246,180|HGLibA_50245,5|HGLibA_50247,249|HGLibB_50186,0|HGLibB_50187,0|HGLibB_50185,0
TNFRSF25	434	144.667	3	HGLibB_50719,26|HGLibB_50718,210|HGLibA_50782,198|HGLibA_50780,0|HGLibA_50781,0|HGLibB_50720,0
BBS4	433	144.333	3	HGLibB_04217,192|HGLibA_04219,234|HGLibA_04218,7|HGLibB_04215,0|HGLibB_04216,0|HGLibA_04217,0
ANKRA2	433	144.333	3	HGLibB_01982,7|HGLibB_01983,312|HGLibA_01984,114|HGLibA_01985,0|HGLibB_01984,0|HGLibA_01986,0
RMDN3	433	144.333	3	HGLibA_41369,168|HGLibB_41319,181|HGLibA_41370,84|HGLibB_41318,0|HGLibA_41371,0|HGLibB_41317,0
RHBDD1	433	144.333	3	HGLibA_41125,180|HGLibB_41073,69|HGLibB_41074,184|HGLibA_41123,0|HGLibB_41072,0|HGLibA_41124,0
ZZEF1	433	144.333	3	HGLibB_57023,237|HGLibA_57092,182|HGLibA_57090,14|HGLibA_57091,0|HGLibB_57024,0|HGLibB_57025,0
TPST1	433	144.333	3	HGLibA_51204,61|HGLibA_51203,176|HGLibB_51140,196|HGLibA_51205,0|HGLibB_51142,0|HGLibB_51141,0
APBB2	433	144.333	3	HGLibA_02384,163|HGLibB_02382,102|HGLibB_02381,168|HGLibB_02380,0|HGLibA_02382,0|HGLibA_02383,0
TNFAIP2	433	144.333	3	HGLibB_50646,203|HGLibB_50648,1|HGLibA_50708,229|HGLibB_50647,0|HGLibA_50709,0|HGLibA_50710,0
GPR27	432	144	3	HGLibA_20012,388|HGLibB_19982,6|HGLibB_19984,38|HGLibA_20011,0|HGLibA_20010,0|HGLibB_19983,0
CLK1	432	144	3	HGLibB_10046,5|HGLibA_10055,235|HGLibB_10044,192|HGLibA_10053,0|HGLibA_10054,0|HGLibB_10045,0
TSTD1	432	144	3	HGLibA_52031,235|HGLibA_52029,190|HGLibB_51966,7|HGLibB_51965,0|HGLibA_52030,0|HGLibB_51964,0
GALNT13	432	144	3	HGLibA_18539,21|HGLibA_18538,282|HGLibB_18514,129|HGLibA_18540,0|HGLibB_18515,0|HGLibB_18513,0
CITED2	432	144	3	HGLibA_09745,212|HGLibA_09744,1|HGLibB_09737,219|HGLibB_09735,0|HGLibB_09736,0|HGLibA_09746,0
GHDC	432	144	3	HGLibA_19035,24|HGLibB_19008,232|HGLibB_19010,176|HGLibA_19034,0|HGLibA_19033,0|HGLibB_19009,0
hsa-mir-550b-2	431	143.667	3	HGLibA_62115,416|HGLibA_62114,14|HGLibA_62113,1|HGLibA_62116,0
LRP5	431	143.667	3	HGLibB_27185,15|HGLibB_27184,366|HGLibA_27225,50|HGLibA_27223,0|HGLibB_27183,0|HGLibA_27224,0
FAM53A	431	143.667	3	HGLibB_16613,222|HGLibB_16611,207|HGLibA_16636,2|HGLibA_16635,0|HGLibB_16612,0|HGLibA_16634,0
LOC391322	431	143.667	3	HGLibA_26934,142|HGLibA_26933,285|HGLibB_26894,4|HGLibB_26893,0|HGLibB_26892,0|HGLibA_26932,0
ABP1	430	143.333	3	HGLibB_00321,175|HGLibA_00321,251|HGLibA_00320,4|HGLibB_00320,0
KHK	430	143.333	3	HGLibB_24540,379|HGLibA_24574,1|HGLibA_24575,50|HGLibB_24542,0|HGLibB_24541,0|HGLibA_24576,0
TYMP	429	143	3	HGLibB_52395,39|HGLibA_52459,192|HGLibA_52460,198|HGLibB_52393,0|HGLibA_52458,0|HGLibB_52394,0
FAM188B	429	143	3	HGLibA_16348,20|HGLibA_16349,187|HGLibB_16326,222|HGLibA_16347,0|HGLibB_16325,0|HGLibB_16327,0
MON2	429	143	3	HGLibA_29644,3|HGLibB_29603,52|HGLibB_29604,374|HGLibB_29605,0|HGLibA_29646,0|HGLibA_29645,0
FRAS1	429	143	3	HGLibA_17974,5|HGLibA_17975,196|HGLibB_17950,228|HGLibB_17951,0|HGLibA_17976,0|HGLibB_17952,0
GAR1	429	143	3	HGLibB_18599,11|HGLibA_18623,213|HGLibB_18597,205|HGLibA_18622,0|HGLibA_18624,0|HGLibB_18598,0
GTF2IRD2B	428	142.667	3	HGLibA_20573,234|HGLibA_20575,8|HGLibB_20547,186|HGLibA_20574,0|HGLibB_20546,0
FZD3	428	142.667	3	HGLibA_18269,3|HGLibA_18268,197|HGLibB_18245,228|HGLibA_18270,0|HGLibB_18244,0|HGLibB_18243,0
USE1	428	142.667	3	HGLibA_53165,223|HGLibB_53098,4|HGLibA_53163,201|HGLibB_53099,0|HGLibA_53164,0|HGLibB_53097,0
RPS6KA1	427	142.333	3	HGLibB_42104,158|HGLibB_42106,254|HGLibA_42158,15|HGLibA_42159,0|HGLibB_42105,0|HGLibA_42157,0
UGT2B11	427	142.333	3	HGLibB_52849,2|HGLibA_52914,135|HGLibB_52851,290|HGLibB_52850,0
BTN3A2	427	142.333	3	HGLibA_04971,2|HGLibA_04972,238|HGLibB_04967,187|HGLibB_04968,0|HGLibB_04969,0|HGLibA_04970,0
MUSK	427	142.333	3	HGLibB_30536,9|HGLibA_30577,229|HGLibA_30578,189|HGLibB_30535,0|HGLibB_30534,0|HGLibA_30576,0
SNRNP70	427	142.333	3	HGLibA_45960,155|HGLibA_45958,249|HGLibB_45902,23|HGLibB_45903,0|HGLibA_45959,0|HGLibB_45904,0
ZNF729	427	142.333	3	HGLibA_56641,225|HGLibB_56573,177|HGLibA_56640,25|HGLibB_56574,0|HGLibB_56575,0|HGLibA_56642,0
WDR83	426	142	3	HGLibB_54128,148|HGLibB_54126,1|HGLibA_54192,277|HGLibB_54127,0|HGLibA_54194,0|HGLibA_54193,0
DYNLT3	426	142	3	HGLibA_14268,199|HGLibB_14247,226|HGLibB_14246,1|HGLibB_14245,0|HGLibA_14267,0|HGLibA_14269,0
HOOK3	426	142	3	HGLibA_21883,174|HGLibA_21881,50|HGLibB_21852,202|HGLibB_21854,0|HGLibB_21853,0|HGLibA_21882,0
IPO13	426	142	3	HGLibA_23463,2|HGLibA_23462,192|HGLibB_23429,232|HGLibB_23430,0|HGLibB_23431,0|HGLibA_23464,0
NDRG4	426	142	3	HGLibA_31423,208|HGLibA_31422,205|HGLibB_31381,13|HGLibB_31379,0|HGLibA_31421,0|HGLibB_31380,0
PDE6G	426	142	3	HGLibB_35771,179|HGLibA_35816,70|HGLibB_35769,177|HGLibA_35817,0|HGLibB_35770,0|HGLibA_35818,0
CSNK2B	425	141.667	3	HGLibA_11412,6|HGLibB_11398,408|HGLibB_11399,11|HGLibA_11411,0|HGLibA_11410,0|HGLibB_11400,0
CCDC14	425	141.667	3	HGLibA_07613,94|HGLibA_07612,326|HGLibB_07606,5|HGLibB_07607,0|HGLibA_07614,0|HGLibB_07608,0
TRPS1	425	141.667	3	HGLibA_51777,219|HGLibA_51776,203|HGLibB_51710,3|HGLibB_51712,0|HGLibA_51775,0|HGLibB_51711,0
TMEM98	425	141.667	3	HGLibB_50511,2|HGLibA_50569,13|HGLibA_50570,410|HGLibA_50571,0|HGLibB_50509,0|HGLibB_50510,0
OR4N2	425	141.667	3	HGLibB_34002,3|HGLibB_34000,127|HGLibA_34046,295|HGLibA_34045,0|HGLibA_34047,0|HGLibB_34001,0
TRIM67	425	141.667	3	HGLibA_51587,408|HGLibA_51589,10|HGLibA_51588,7|HGLibB_51523,0|HGLibB_51524,0|HGLibB_51525,0
ADCY1	425	141.667	3	HGLibA_00904,405|HGLibA_00906,11|HGLibB_00903,9|HGLibA_00905,0|HGLibB_00904,0|HGLibB_00902,0
FERMT1	425	141.667	3	HGLibA_17295,240|HGLibB_17272,184|HGLibB_17271,1|HGLibA_17294,0|HGLibB_17270,0|HGLibA_17293,0
TTLL6	424	141.333	3	HGLibA_52210,158|HGLibA_52209,174|HGLibB_52145,92|HGLibB_52144,0|HGLibB_52146,0|HGLibA_52211,0
CSF2	424	141.333	3	HGLibA_11326,8|HGLibB_11314,415|HGLibA_11327,1|HGLibB_11315,0|HGLibB_11316,0|HGLibA_11328,0
hsa-mir-6509	424	141.333	3	HGLibA_62885,259|HGLibA_62887,139|HGLibA_62884,26|HGLibA_62886,0
GOLGA5	423	141	3	HGLibB_19576,6|HGLibA_19603,245|HGLibA_19605,172|HGLibB_19577,0|HGLibB_19578,0|HGLibA_19604,0
DNAH11	423	141	3	HGLibB_13454,7|HGLibB_13456,234|HGLibA_13474,182|HGLibA_13475,0|HGLibB_13455,0|HGLibA_13473,0
PLAG1	423	141	3	HGLibB_36904,166|HGLibA_36951,161|HGLibA_36950,96|HGLibB_36905,0|HGLibB_36903,0|HGLibA_36952,0
SPTLC1	423	141	3	HGLibA_46892,3|HGLibA_46893,229|HGLibB_46834,191|HGLibA_46891,0|HGLibB_46835,0|HGLibB_46836,0
GLTSCR1L	423	141	3	HGLibB_19329,71|HGLibB_19331,152|HGLibA_19355,200|HGLibA_19356,0|HGLibB_19330,0|HGLibA_19354,0
LRRC39	422	140.667	3	HGLibA_27340,184|HGLibA_27341,230|HGLibA_27342,8|HGLibB_27300,0|HGLibB_27302,0|HGLibB_27301,0
TEX13A	422	140.667	3	HGLibA_49057,220|HGLibA_49058,7|HGLibB_49000,195|HGLibB_48999,0|HGLibB_48998,0|HGLibA_49059,0
ZNF23	422	140.667	3	HGLibB_55567,202|HGLibA_55634,213|HGLibA_55633,7|HGLibA_55632,0|HGLibB_55565,0|HGLibB_55566,0
hsa-mir-377	422	140.667	3	HGLibA_59421,41|HGLibA_59420,208|HGLibA_59422,173|HGLibA_59423,0
[truncated: 15,997 more rows]
